# Supplementary material for: Grass Carp Reovirus Induces Formation of Lipid Droplets as Sites for Its Replication and Assembly
Source: mBio. 2022 Nov 29;13(6):e02297-22. doi: 10.1128/mbio.02297-22 (PMC9765412; doi:10.1128/mbio.02297-22)
Supplement: TABLE S1 [file mbio.02297-22-s0008.xlsx]

## Sheet: Sheet1
Index	Compounds	Class I	Class II	Q1 (Da)	Molecular Weight (Da)	Ionization model	Formula	C-a	C-b	C-c	G1-a	G1-b	G1-c	G3-a	G3-b	G3-c	G5-a	G5-b	G5-c	G7-a	G7-b	G7-c	mix01	mix02	mix03	cpd_ID	HMDB	Pubchem CID	lipidmaps ID	CAS	ChEBI	Metlin	kegg_map
LIPID-N-0001	taurolithocholic acid-3-sulfate	ST	BA	281.1	563.259	[M-H]-	C26H45NO8S2	29274	32665	22847	24908	30327	19613	20026	25993	35539	50239	57383	35705	38473	28810	41899	33289	36940	34715	C03642	HMDB0002580	440071	LMST05020003	15324-65-9	17864	6716	ko04976
LIPID-N-0005	Chenodeoxycholic acid	ST	BA	391.5	392.293	[M-H]-	C24H40O4	23810	27486	23228	25133	13457	26920	26608	14448	11278	18524	19947	12231	22523	14555	23771	21116	21794	18350	C02528	HMDB0000518	10133	LMST04010032	474-25-9	16755	207	ko00120,ko01100,ko04976
LIPID-N-0008	6,7-diketolithocholic acid	ST	BA	403.3	404.256	[M-H]-	C24H38O3	181220	327520	230650	186040	239350	182260	296170	202550	209250	150210	263730	271810	178040	210100	242440	270170	285570	246390	-	-	137333800	-	-	-	-	--
LIPID-N-0010	Ursocholic acid	ST	BA	407.4	408.288	[M-H]-	C24H40O5	87412	112300	197740	81906	90761	80119	78080	72179	81270	122500	121690	92669	149380	108970	153760	109070	111770	106660	C17644	HMDB0000917	122340	LMST04010088	2955-27-3	81240	5871	--
LIPID-N-0014	lithocholic acid-3-sulfate	ST	BA	455.6	456.255	[M-H]-	C24H38O3	26573	44550	76113	17984	30572	20887	19648	30081	26924	42155	34874	27834	52622	36895	45139	29536	30338	26195	-	HMDB0000907	10253562	LMST05020015	34669-57-3	-	-	--
LIPID-N-0015	Glycocholic acid	ST	BA	464.4	465.309	[M-H]-	C26H43NO6	141950	255610	282520	102110	153430	106790	112990	96831	153010	184610	155930	148280	215470	165100	218270	165800	162820	170960	C01921	HMDB0000138	23617285	LMST05030001	475-31-0	17687	-	ko00120,ko01100,ko04976,ko04979
LIPID-N-0016	Taurochenodeoxycholic acid	ST	BA	498.5	499.297	[M-H]-	C26H45NO6S	750910	668560	821870	1172400	1800300	860940	2980500	1213000	1380400	1771500	1486200	1701200	1974300	981200	1178100	1521300	1481600	1317800	C05465	HMDB0000951	387316	LMST05040005	516-35-8	16525	5897	ko00120,ko04976,ko04979
LIPID-N-0017	Taurocholic acid	ST	BA	514.7	515.292	[M-H]-	C26H45NO7S	62934	72050	78751	90852	150310	61394	130710	104880	161680	148580	186070	122760	222620	109810	115780	124190	98756	141870	C05122	HMDB0000036	6675	LMST05040001	81-24-3	28865	5104	ko00120,ko00430,ko01100,ko04976,ko04979
LIPID-N-0022	12,13-EpOME	FA	Eicosanoid	295.227	296.235	[M-H]-	C18H32O3	34267	36109	39522	25979	65161	41586	45726	34062	28462	22380	22296	21480	29128	31787	28596	30452	33820	29630	C14826	HMDB0004702	5356421	-	-	38299	-	ko00591,ko01100
LIPID-N-0023	9,10-EpOME	FA	Eicosanoid	295.227	296.235	[M-H]-	C18H32O3	24470	26015	27560	22048	54413	27098	34825	27973	21247	15230	17434	16813	25272	24828	18680	22396	27663	27188	C14825	HMDB0004701	5283018	-	65167-83-1	34494	-	ko00591,ko01100
LIPID-N-0024	FFA(20:5)	FA	FFA	301.217	302.22	[M-H]-	C20H30O2	1964100	5016100	5339600	2522900	2782700	2702900	1048200	682590	702180	851840	732380	814070	902890	643170	1145300	1788800	1773100	1836400	C06428	HMDB0001999	446284	LMFA01030759	10417-94-4	28364	6423	ko01040
LIPID-N-0026	9,10-DiHOME	FA	Eicosanoid	313.238	314.246	[M-H]-	C18H34O4	108300	155390	135680	91963	100440	105130	132700	80908	76739	47468	71417	58713	73592	112570	84229	93192	97730	91328	C14828	HMDB0004704	9966640	-	125356-86-7	-	-	ko00591
LIPID-N-0028	(±)12-HEPE	FA	Eicosanoid	317.212	318.219	[M-H]-	C20H30O3	9	3015.5	9074.5	25496	39900	8046.2	12138	3777.9	8586.8	13057	9	6173.1	9	9	4203.5	9442.6	9434.8	10825	-	HMDB0010202	10041593	LMFA03070031	81187-21-5	72645	-	--
LIPID-N-0032	15-oxoETE	FA	Eicosanoid	317.212	318.219	[M-H]-	C20H30O3	6893.8	9386.5	5820.6	8740.8	9081.4	9004.7	5905.3	5813.1	6410.1	5584.6	4981.1	4904.9	5174.9	2452.7	4103.5	3532.2	3982	5052.2	C04577	HMDB0010210	5280701	LMFA03060051	81416-72-0	15559	-	ko00590
LIPID-N-0034	(±)12-HETE	FA	Eicosanoid	319.227	320.235	[M-H]-	C20H32O3	9027	17225	55928	393910	631880	132430	308810	35448	129920	256220	76897	96784	25930	29717	101010	161030	153190	157610	C14777	HMDB0061118	5353272	LMFA03060088	59985-28-3	-	-	ko00590,ko04913,ko04925
LIPID-N-0035	(±)15-HETE	FA	Eicosanoid	319.227	320.235	[M-H]-	C20H32O3	4509.7	5593.8	7513.2	13417	6552.7	4710.4	6005.3	4627.3	3183.6	6617.1	6739.6	6377.4	8110.5	4733.8	6730.4	6792.3	5342.7	6453.6	C04742	HMDB0003876	9966861	LMFA03060001	54845-95-3	15558	-	ko00590,ko04750
LIPID-N-0038	(±)18-HETE	FA	Eicosanoid	319.227	320.235	[M-H]-	C20H32O3	11120	12020	10347	14096	4666.1	6391.8	7613.1	6800.4	7996.6	8686.8	9918	6768.8	12773	9613	17142	7621.7	8169.2	9284.2	-	HMDB0062302	6442778	LMFA03060092	133268-58-3	63579	-	--
LIPID-N-0039	(±)5-HETE	FA	Eicosanoid	319.227	320.235	[M-H]-	C20H32O3	12329	16951	64986	17579	27342	31342	13807	14323	46176	51355	31299	98971	16333	9058.8	25028	33558	34158	29554	C04805	HMDB0011134	5280733	LMFA03060084	70608-72-9	28209	6554	ko00590,ko04750
LIPID-N-0041	11(S)-HETE	FA	Eicosanoid	319.227	320.235	[M-H]-	C20H32O3	7958.9	13710	10044	12267	17074	11067	11431	9456.7	5432.5	7367.3	8226.9	7112.9	7981.4	9299.2	8364.2	9784.5	9877.1	6804.9	-	-	5283152	LMFA03060085	54886-50-9	-	-	--
LIPID-N-0048	5,6-DiHETrE	FA	Eicosanoid	337.238	338.246	[M-H]-	C20H34O4	6499.8	11073	5161.6	8370.7	3767.1	3480.1	3820.3	5259.1	5110.8	4766	6757	4944.5	4184.2	4499.1	7228.9	4727.3	5486.2	5178.7	C14772	HMDB0002343	5283142	LMFA03050015	213382-49-1	63974	-	ko00590,ko01100,ko04726
LIPID-N-0049	16(17)-EpDPE	FA	Eicosanoid	343.227	344.235	[M-H]-	C22H32O3	6575.3	13145	19569	36290	48546	14288	31620	8110.7	14971	37523	12911	11024	11341	5482.9	16902	17505	23058	16901	-	HMDB0013621	14392758	-	-	72855	-	--
LIPID-N-0050	14(S)-HDHA	FA	Eicosanoid	343.227	344.235	[M-H]-	C22H32O3	5869.7	12667	39378	161460	210940	46601	123490	11739	58204	149100	38670	33597	12793	14343	54212	63755	69452	68615	-	-	-	-	-	-	-	--
LIPID-N-0056	PGE2	FA	Eicosanoid	351.217	352.225	[M-H]-	C20H32O5	37077	43653	37030	107450	66057	65463	13838	14875	74196	9	9	9	8785.2	9	9	40528	30993	37386	C00584	HMDB0001220	5280360	LMFA03010003	363-24-6	15551	6089	ko00590,ko01100,ko04024,ko04080,ko04625,ko04726,ko04750,ko04921,ko04923,ko04924,ko04976,ko05140,ko05143,ko05146,ko05163,ko05165,ko05200,ko05323
LIPID-N-0062	TxB3	FA	Eicosanoid	367.212	368.22	[M-H]-	C20H32O6	26542	102060	61270	40762	315080	78509	64577	75348	79856	93029	159580	46962	270730	52183	202010	67758	71384	74404	-	HMDB0005099	6438711	LMFA03030016	71953-80-5	-	-	--
LIPID-N-0067	FFA(10:0)	FA	FFA	171.139	172.146	[M-H]-	C10H20O2	6981800	6594100	5781000	6589300	6827200	7575900	6817500	8110300	7233900	7185500	7976900	6052100	6766500	8800800	9013800	5041500	5060400	4884000	-	HMDB0000511	2969	LMFA01010010	-	30813	336	--
LIPID-N-0071	FFA(14:0)	FA	FFA	227.201	228.209	[M-H]-	C14H28O2	848750	916330	816300	1045700	1515200	1407700	793570	840620	841470	1075700	1383700	990470	1501400	1086500	1815600	1336700	1301000	1229000	C06424	HMDB0000806	11005	LMFA01010014	-	28875	196	ko00061,ko01100
LIPID-N-0072	FFA(15:0)	FA	FFA	241.217	242.225	[M-H]-	C15H30O2	1133800	1706900	2531100	1690300	1808700	1209700	940720	1009400	682200	816920	1048200	864560	1126200	818230	1258000	1188100	1457100	1605000	C16537	HMDB0000826	13849	LMFA01010015	-	42504	5789	--
LIPID-N-0073	FFA(16:0)	FA	FFA	255.232	256.24	[M-H]-	C16H32O2	9315800	15785000	14283000	13703000	18615000	16062000	10293000	8421600	7228600	9638400	10053000	7701500	15635000	9262600	12931000	13349000	12535000	12988000	C00249	HMDB0000220	985	LMFA01010001	-	15756	187	ko00061,ko00062,ko00071,ko01040,ko01100,ko01212
LIPID-N-0074	FFA(17:0)	FA	FFA	269.248	270.256	[M-H]-	C17H34O2	1273800	1472700	1831600	1434600	2182900	1089900	1152100	803470	381410	834190	1336700	871490	1322200	670160	892860	1624900	1432400	1113200	-	HMDB0002259	10465	LMFA01010017	-	32365	6578	--
LIPID-N-0075	FFA(18:0)	FA	FFA	283.264	284.272	[M-H]-	C18H36O2	13350000	11349000	9642800	11671000	21476000	14708000	9453200	10643000	6891300	8523000	10752000	7590600	6868500	9680600	12381000	11562000	14309000	15941000	C01530	HMDB0000827	5281	LMFA01010018	-	28842	189	ko00061,ko01040,ko04745
LIPID-N-0081	FFA(15:1)	FA	FFA	239.201	240.209	[M-H]-	C15H28O2	125070	180130	142810	103880	516550	287160	135950	105800	69825	67251	93341	80605	67298	61606	70573	144220	112150	112420	-	-	14513438	LMFA01030855	-	-	-	--
LIPID-N-0082	FFA(16:1)	FA	FFA	253.217	254.225	[M-H]-	C16H30O2	1911900	2319500	2262100	4260100	7017600	9656600	1740400	1847800	1467900	1607300	3320700	2292000	3118600	2361700	2903800	3173400	3132300	3326600	C08362	HMDB0003229	445638	LMFA01030054	-	28716	188	ko00061
LIPID-N-0083	FFA(17:1)	FA	FFA	267.232	268.24	[M-H]-	C17H32O2	2169900	2671100	2762500	2416500	4752400	4059300	1623000	1398800	961490	1318600	1681400	1382800	1711300	1322100	1973000	2039100	2432400	2232600	C12100	HMDB0030997	192796	LMFA01030059	-	-	-	--
LIPID-N-0084	FFA(18:1)	FA	FFA	281.248	282.256	[M-H]-	C18H34O2	48915000	40791000	49491000	61321000	116220000	121170000	63177000	44855000	41296000	32841000	47368000	47493000	57352000	43665000	64633000	60272000	57354000	55497000	C00712	HMDB0000207	445639	LMFA01030061	-	16196	190	ko00061,ko01040,ko04212
LIPID-N-0085	FFA(19:1)	FA	FFA	295.264	296.272	[M-H]-	C19H36O2	390840	662600	518770	333900	615260	469450	294360	243610	208730	323690	508600	306260	424510	305140	437470	374960	328340	381740	-	-	52921828	LMFA01030857	-	-	-	--
LIPID-N-0086	FFA(20:1)	FA	FFA	309.279	310.287	[M-H]-	C20H38O2	2746200	2807000	2648100	2192500	7170400	5966500	3083400	4036200	1939500	2775500	2806800	2267300	4344400	1929200	3365700	3592600	3308900	3264800	C16526	HMDB0002231	5282768	LMFA01030082	-	32425	6563	ko01040
LIPID-N-0087	FFA(22:1)	FA	FFA	337.311	338.318	[M-H]-	C22H42O2	94052	103730	157080	224260	443540	113790	182070	165160	134610	211170	152770	213950	342390	101520	169980	173550	149140	146380	C08316	HMDB0002068	5281116	LMFA01030088	-	28792	6470	ko01040
LIPID-N-0088	FFA(24:1)	FA	FFA	365.342	366.35	[M-H]-	C24H46O2	39368	56206	81618	67598	127950	91247	84793	108810	83108	147840	173610	53198	175320	107850	149110	101120	101090	115760	C05950	HMDB0006059	5280877	LMFA01030092	-	27562	-	ko00590
LIPID-N-0089	FFA(16:2)	FA	FFA	251.201	252.209	[M-H]-	C16H28O2	931080	737870	911990	1921000	6341700	3926200	878310	911050	625060	564340	1137500	1044900	1346600	894610	1205100	1412300	1352300	1376600	-	-	5312427	LMFA01030275	-	-	-	--
LIPID-N-0090	FFA(18:2)	FA	FFA	279.232	280.24	[M-H]-	C18H32O2	38762000	41413000	42043000	39329000	85930000	67351000	51971000	43685000	33991000	33287000	36784000	35853000	40686000	31308000	43291000	48988000	48800000	44324000	C20388	HMDB0012535	5283141	LMFA01030110	-	63977	-	--
LIPID-N-0091	FFA(20:2)	FA	FFA	307.264	308.272	[M-H]-	C20H36O2	5722100	5648600	5548500	6704500	10735000	11553000	6728100	4099900	4312200	5126700	5586800	4825400	8079100	4460000	7031200	6527300	7230800	8303000	C16525	HMDB0005060	6439848	LMFA01030130	-	73731	-	ko01040
LIPID-N-0092	FFA(22:2)	FA	FFA	335.295	336.303	[M-H]-	C22H40O2	221390	274560	298610	203860	880230	255300	192280	453780	126720	348930	206860	340660	144200	174070	310020	372810	203390	278230	C14813	HMDB0004693	11954058	LMFA01030131	-	-	-	ko00590,ko01100
LIPID-N-0093	FFA(24:2)	FA	FFA	363.326	364.334	[M-H]-	C24H44O2	111790	186180	98161	186750	386850	196550	170790	209770	199610	437710	272020	229810	327040	313310	336890	230000	179330	149350	-	-	52921853	LMFA01030901	-	-	-	--
LIPID-N-0094	FFA(18:3)	FA	FFA	277.217	278.225	[M-H]-	C18H30O2	4475900	7891900	7821500	3478100	16146000	9000800	3063600	3251200	2081100	1654300	2016400	2141100	2363900	1779800	2943000	4432700	4064100	4235100	C08364	HMDB0030963	12309425	LMFA01030140	-	38383	-	--
LIPID-N-0095	FFA(20:3)	FA	FFA	305.248	306.256	[M-H]-	C20H34O2	11221000	12985000	16033000	11463000	20230000	20646000	12441000	6878500	7354500	7434500	9696800	6483300	10310000	6301200	11443000	11847000	12632000	11388000	C03242	HMDB0002925	5280581	LMFA01030157	-	53486	259	ko00591,ko01040,ko01100
LIPID-N-0096	FFA(22:3)	FA	FFA	333.279	334.287	[M-H]-	C22H38O2	1010300	1211600	1305700	1010400	2454000	2003900	1453200	955170	850910	1973500	1499100	1048500	2263900	1122800	2175000	1359200	1676300	1611700	-	HMDB0002823	5312557	LMFA01030161	-	77807	195	--
LIPID-N-0097	FFA(18:4)	FA	FFA	275.201	276.209	[M-H]-	C18H28O2	2149400	3272700	2154700	1350600	3108000	1855800	954050	1069500	834900	471750	814570	473190	877830	692690	783300	1455300	1237600	1481000	-	HMDB0034382	131751554	LMFA01030167	-	-	-	--
LIPID-N-0098	FFA(20:4)	FA	FFA	303.232	304.24	[M-H]-	C20H32O2	44725000	63174000	76544000	75910000	63372000	71999000	51228000	30462000	26607000	37515000	42945000	36421000	62999000	35219000	77090000	57131000	55384000	55902000	C00219	HMDB0001043	5282840	LMFA01030173	-	15843	193	ko00590,ko00591,ko01040,ko01100,ko04216,ko04217,ko04270,ko04611,ko04664,ko04666,ko04723,ko04726,ko04730,ko04745,ko04750,ko04912,ko04913,ko04921,ko04923,ko04925,ko05140,ko05146
LIPID-N-0099	FFA(22:4)	FA	FFA	331.264	332.272	[M-H]-	C22H36O2	4677600	6280900	8900400	7406200	8129300	8013000	6121400	3447100	3168000	6471500	5470600	4397500	8927000	4723500	9593900	6801300	7148700	6307500	C19621	HMDB0034295	5282938	LMFA01030177	-	-	-	--
LIPID-N-0100	FFA(24:4)	FA	FFA	359.295	360.303	[M-H]-	C24H40O2	987400	1144400	841000	671990	1485700	1091100	1180200	536220	865980	7700400	2455900	2493600	4427300	2038700	8639700	2291500	1896000	1890600	-	-	6440264	LMFA01030805	-	-	-	--
LIPID-N-0102	FFA(22:5)	FA	FFA	329.248	330.256	[M-H]-	C22H34O2	9731700	16130000	18658000	13434000	9802100	11768000	9539400	4562800	5021400	7121700	7144700	5755400	8574500	5891700	10501000	10308000	9967000	10547000	C14833	HMDB0004708	9858729	LMFA01030182	-	34506	-	ko00591
LIPID-N-0103	FFA(24:5)	FA	FFA	357.279	358.287	[M-H]-	C24H38O2	8639900	9425400	9932700	7668900	13867000	14112000	8407000	4671300	4029600	14551000	9309200	7056500	11550000	5971200	18355000	10354000	9835200	10546000	-	HMDB0006322	14505435	LMFA01030820	-	77527	-	--
LIPID-N-0104	FFA(22:6)	FA	FFA	327.232	328.24	[M-H]-	C22H32O2	32068000	64791000	87382000	49046000	32410000	35686000	27843000	13858000	13669000	32035000	28112000	16375000	48370000	24150000	61571000	40394000	39886000	39707000	C06429	HMDB0002183	445580	LMFA01030185	-	28125	3457	ko01040
LIPID-N-0105	FFA(24:6)	FA	FFA	355.264	356.272	[M-H]-	C24H36O2	14528000	28988000	28261000	12188000	13103000	15981000	10921000	6259000	5277800	11386000	10167000	5386700	10456000	4943600	13709000	12207000	13051000	12173000	-	HMDB0002007	11792612	LMFA01030822	-	77366	6430	--
LIPID-N-0166	LPG(16:0/0:0)	GP	LPG	483.272	484.28	[M-H]-	C22H45O9P	1010000	1546000	2016800	1172000	852800	1182700	1073800	651240	480460	729820	737100	566780	974320	601030	1078900	894810	871940	909580	-	-	42607483	LMGP04050008	-	-	-	--
LIPID-N-0167	LPG(18:0/0:0)	GP	LPG	511.304	512.311	[M-H]-	C24H49O9P	54274	77960	91369	59722	36545	47489	50869	19201	25441	35423	41439	20690	82003	44301	84406	54793	54071	51481	-	-	42607484	LMGP04050009	-	-	-	--
LIPID-N-0169	LPG(16:1/0:0)	GP	LPG	481.258	482.264	[M-H]-	C22H43O9P	32575	39985	34402	30710	27000	33034	27477	13027	8680.2	22627	26992	20494	34038	19156	40105	28746	27851	33372	-	-	52927436	LMGP04050013	-	-	-	--
LIPID-N-0170	LPG(18:1/0:0)	GP	LPG	509.288	510.296	[M-H]-	C24H47O9P	222280	244230	217810	318120	432400	241030	250320	213250	178070	233560	253170	204180	253620	208610	286880	245180	234390	234940	-	-	9547135	LMGP04050006	-	-	-	--
LIPID-N-0171	LPG(18:2/0:0)	GP	LPG	507.272	508.28	[M-H]-	C24H45O9P	394810	422570	416430	512550	462330	347260	600440	238010	324080	414390	617840	396480	717120	450480	936190	536180	454090	533340	-	-	52927437	LMGP04050014	-	-	-	--
LIPID-N-0172	LPG(20:4/0:0)	GP	LPG	531.27	532.28	[M-H]-	C26H45O9P	104960	74351	37441	44923	101920	59594	88532	31576	50494	50517	86075	50656	86357	57722	106560	62988	59721	71035	-	-	42607485	LMGP04050010	-	-	-	--
LIPID-N-0173	LPG(22:5/0:0)	GP	LPG	555.273	558.296	[M-H]-	C28H47O9P	5879.4	5065.8	1026.1	4734.7	12065	5566.4	7315	2191.1	3121.2	2877.3	4617.9	4582.2	1926.3	3389.7	6786.8	4653.7	4932	5639.5	-	-	-	-	-	-	-	--
LIPID-N-0175	LPI(16:0/0:0)	GP	LPI	571.288	572.296	[M-H]-	C25H49O12P	805150	900940	2309200	1011200	408700	735430	1168200	832460	444010	757200	1074700	678380	1657600	1450900	1163500	1033800	1117200	1088100	-	-	42607493	LMGP06050002	-	-	-	--
LIPID-N-0176	LPI(18:0/0:0)	GP	LPI	599.32	600.327	[M-H]-	C27H53O12P	9006600	12560000	12659000	7563600	4295700	6317900	9282900	6613700	5059400	8767000	7909600	7371800	11240000	8383600	9867700	8971400	8144100	8069200	-	HMDB0061696	71581135	LMGP06050004	327620-46-2	-	-	--
LIPID-N-0177	LPI(16:1/0:0)	GP	LPI	569.273	570.281	[M-H]-	C25H47O12P	19245	19931	33169	23331	18624	12786	14556	18278	10630	18679	40054	10185	41656	25906	28220	30598	26856	19973	-	-	52928604	LMGP06050009	-	-	-	--
LIPID-N-0178	LPI(18:1/0:0)	GP	LPI	597.304	598.312	[M-H]-	C27H51O12P	2309200	4222600	3651700	3938400	1691300	2624900	2994300	2831700	1726200	4124400	4055600	3767400	5071900	5556600	3997600	4120100	3714900	3572700	-	-	42607496	LMGP06050005	-	-	-	--
LIPID-N-0179	LPI(18:2/0:0)	GP	LPI	595.288	596.296	[M-H]-	C27H49O12P	108170	163760	245060	167340	161310	74526	193160	130110	113090	255060	194650	146000	220900	235080	196030	215250	213400	192040	-	-	52928605	LMGP06050010	-	-	-	--
LIPID-N-0181	LPI(20:4/0:0)	GP	LPI	619.288	620.296	[M-H]-	C29H49O12P	894970	1222200	854820	1226000	1659300	520840	1259400	894960	668480	1002400	2010300	941320	1350900	1051600	1124000	1139600	1399000	1238600	-	-	42607497	LMGP06050006	-	-	-	--
LIPID-N-0183	LPI(20:5/0:0)	GP	LPI	617.273	618.281	[M-H]-	C29H47O12P	5458.7	6640.5	5857.1	7012.9	9616.6	3185.4	4541.1	3890.3	1524.8	3787.6	5644.6	3402.1	1495.3	5179.2	1316	4915.6	4677.9	7822.4	-	-	52928621	LMGP06050026	-	-	-	--
LIPID-N-0185	LPI(22:6/0:0)	GP	LPI	643.288	644.296	[M-H]-	C31H49O12P	4321	5426.2	4012.1	6875.7	8284.8	2159.5	4267.3	2376.9	9	7997.6	8094.4	2921.8	11252	10521	24871	8068.2	9209.4	8065.5	-	-	52928607	LMGP06050012	-	-	-	--
LIPID-N-0187	LPS(18:0/0:0)	GP	LPS	524.299	525.307	[M-H]-	C24H48NO9P	586180	880110	1767600	1246500	786070	1297400	969000	679680	558030	1428900	1075400	681360	1484000	1046400	1991700	1279600	1091500	1013600	-	HMDB0240606	42607474	LMGP03050006	119786-67-3	-	-	--
LIPID-N-0188	LPS(20:0/0:0)	GP	LPS	552.33	553.338	[M-H]-	C26H52NO9P	4886.7	7407.2	14727	8129.3	7231.3	10913	7281.1	5000	3887.7	5785.7	5620.2	3784.9	7023.4	5079.7	8908	8327	7626.8	7853	-	-	52926280	LMGP03050012	-	-	-	--
LIPID-N-0193	LPS(20:1/0:0)	GP	LPS	550.314	551.322	[M-H]-	C26H50NO9P	10251	13219	26090	11615	7676.8	13712	8179.2	4672.9	3515.1	10371	8911.4	3590.3	10750	7302.8	10667	9888.4	11019	8445	-	-	52926288	LMGP03050020	-	-	-	--
LIPID-N-0196	LPS(18:2/0:0)	GP	LPS	520.268	521.275	[M-H]-	C24H44NO9P	19759	23063	25182	25671	39976	19689	32151	22394	19658	23649	38256	17584	24844	30803	29114	28517	24243	29865	-	-	52926279	LMGP03050011	-	-	-	--
LIPID-N-0197	LPS(20:3/0:0)	GP	LPS	546.283	547.291	[M-H]-	C26H46NO9P	71339	73901	85301	79202	122970	46441	71968	57928	35606	81008	102050	62350	70908	67370	85578	97546	63791	85600	-	-	52926290	LMGP03050022	-	-	-	--
LIPID-N-0198	LPS(20:4/0:0)	GP	LPS	544.268	545.275	[M-H]-	C26H44NO9P	229690	231230	180600	206760	350000	153380	253740	155620	128350	270480	262600	219910	201500	174040	220810	254300	237230	211680	-	-	42607475	LMGP03050007	-	-	-	--
LIPID-N-0199	LPS(20:5/0:0)	GP	LPS	542.252	543.26	[M-H]-	C26H42NO9P	8056	12748	11727	6860.5	8912.5	6347.5	6265	3545.6	4423.4	5331	7350.4	6261.3	2766.2	3405.3	3870.1	8673.2	8040.3	7213.8	-	-	52926295	LMGP03050027	-	-	-	--
LIPID-N-0200	LPS(22:5/0:0)	GP	LPS	570.283	571.291	[M-H]-	C28H46NO9P	98902	108940	53090	105460	159640	59888	140630	77835	57480	106330	101930	74441	64541	95665	67967	105180	116490	80672	-	-	-	-	-	-	-	--
LIPID-N-0201	LPS(22:6/0:0)	GP	LPS	568.268	569.275	[M-H]-	C28H44NO9P	607700	660430	665570	653050	792950	426480	778710	483900	351460	761180	755580	524710	931660	885100	784230	753440	707510	727390	-	-	52926281	LMGP03050013	-	-	-	--
LIPID-N-0203	PC(16:0_14:0)	GP	PC	750.529	705.531	[M+COOH]-	C38H76NO8P	465740	660660	855100	699400	685030	624860	615270	748290	894200	1221500	1292000	842440	1851800	1285200	1524200	1014200	1016500	1052900	C00157	HMDB0007965	24778679	LMGP01010560	-	75304	-	ko00564,ko00590,ko00591,ko00592,ko01100,ko04723,ko05231
LIPID-N-0204	PC(18:0_12:0)	GP	PC	750.529	705.531	[M+COOH]-	C38H76NO8P	15698	32531	22354	38009	34249	35775	39909	22944	22529	31473	35020	23348	27710	16619	23339	27435	17937	27842	C00157	-	24778808	LMGP01010736	-	-	-	ko00564,ko00590,ko00591,ko00592,ko01100,ko04723,ko05231
LIPID-N-0205	PC(15:0_16:0)	GP	PC	764.544	719.547	[M+COOH]-	C39H78NO8P	1764800	2672400	1962900	904620	383480	1051000	866310	776780	949390	1081800	821440	1041100	619390	616880	764170	1103100	1089900	1166600	C00157	HMDB0007935	24778655	LMGP01010532	-	-	-	ko00564,ko00590,ko00591,ko00592,ko01100,ko04723,ko05231
LIPID-N-0206	PC(16:0_16:0)	GP	PC	778.56	733.562	[M+COOH]-	C40H80NO8P	11381000	11935000	14468000	19017000	20329000	16358000	15674000	18007000	18729000	25106000	25946000	20511000	37338000	27801000	30847000	21281000	21635000	22762000	C00157	HMDB0000564	452110	LMGP01010564	63-89-8	72999	5548	ko00564,ko00590,ko00591,ko00592,ko01100,ko04723,ko05231
LIPID-N-0207	PC(18:0_14:0)	GP	PC	778.56	733.562	[M+COOH]-	C40H80NO8P	27610	33025	39346	35644	21924	19854	33351	33829	44605	60732	54914	42057	114790	61335	71412	53642	42624	40654	C00157	HMDB0008031	3082163	LMGP01010739	-	86089	-	ko00564,ko00590,ko00591,ko00592,ko01100,ko04723,ko05231
LIPID-N-0208	PC(16:0_18:0)	GP	PC	806.591	761.593	[M+COOH]-	C42H84NO8P	1225600	1247200	1878300	1278100	1570700	1294000	1674300	1741700	2005600	3059000	3378900	2682900	5594200	4517600	4243200	2679900	2807000	2659600	C00157	HMDB0007970	24778686	LMGP01010573	-	73000	-	ko00564,ko00590,ko00591,ko00592,ko01100,ko04723,ko05231
LIPID-N-0211	PC(16:0_22:0)	GP	PC	862.654	817.656	[M+COOH]-	C46H92NO8P	9877	13206	14371	17154	23961	24128	21676	19345	31687	108730	41674	48946	40952	26086	64239	41340	34817	34247	C00157	HMDB0007985	7983123	LMGP01010636	-	86168	-	ko00564,ko00590,ko00591,ko00592,ko01100,ko04723,ko05231
LIPID-N-0216	PC(16:0_16:1)	GP	PC	776.544	731.547	[M+COOH]-	C40H78NO8P	3718900	4234800	4141500	3712600	3794900	3609100	2983200	4340700	3856500	5094800	6120000	4548700	5625200	5308300	4577300	4600600	4382600	4472600	C00157	HMDB0007969	6443788	LMGP01010566	-	74000	-	ko00564,ko00590,ko00591,ko00592,ko01100,ko04723,ko05231
LIPID-N-0217	PC(14:0_18:1)	GP	PC	776.544	731.547	[M+COOH]-	C40H78NO8P	150000	149160	164160	177560	189820	208190	152930	273990	214830	311230	441420	223620	567540	463670	432380	264620	264650	284620	C00157	HMDB0007872	24778618	LMGP01010490	-	73793	-	ko00564,ko00590,ko00591,ko00592,ko01100,ko04723,ko05231
LIPID-N-0221	PC(16:0_20:1)	GP	PC	832.607	787.609	[M+COOH]-	C44H86NO8P	551900	437190	556150	604210	661020	535030	859420	1080500	886030	2006200	1862100	1216700	1908100	1500400	1519600	1144700	1195900	1235500	C00157	HMDB0007978	52922418	LMGP01011468	-	84575	-	ko00564,ko00590,ko00591,ko00592,ko01100,ko04723,ko05231
LIPID-N-0224	PC(18:1_20:0)	GP	PC	860.638	815.64	[M+COOH]-	C46H90NO8P	10093	7686	9037.7	16189	28777	16219	17164	15624	21381	20440	16917	14676	16725	11156	12691	14200	15418	14774	C00157	HMDB0008076	53478731	LMGP01010879	-	-	-	ko00564,ko00590,ko00591,ko00592,ko01100,ko04723,ko05231
LIPID-N-0228	PC(16:1_16:1)	GP	PC	774.529	729.531	[M+COOH]-	C40H76NO8P	173550	227550	252750	252570	226860	240560	109780	278290	239470	287370	488000	230630	437120	384590	297680	226120	266860	301140	C00157	HMDB0008002	24778764	LMGP01010682	-	83717	-	ko00564,ko00590,ko00591,ko00592,ko01100,ko04723,ko05231
LIPID-N-0231	PC(16:1_18:1)	GP	PC	802.56	757.562	[M+COOH]-	C42H80NO8P	801530	754830	839810	1209500	1547200	1201000	806660	1651900	1293200	1373300	1976300	1526200	2157000	2015900	1402100	1405500	1420200	1567000	C00157	HMDB0008004	24778766	LMGP01010678	-	84810	-	ko00564,ko00590,ko00591,ko00592,ko01100,ko04723,ko05231
LIPID-N-0232	PC(16:0_18:2)	GP	PC	802.56	757.562	[M+COOH]-	C42H80NO8P	27127000	29971000	26744000	24574000	27886000	26431000	31647000	28903000	33287000	32022000	30383000	28782000	21695000	24562000	20702000	27128000	26294000	26513000	C00157	HMDB0007973	5287971	LMGP01010585	-	73002	-	ko00564,ko00590,ko00591,ko00592,ko01100,ko04723,ko05231
LIPID-N-0234	PC(17:0_18:2)	GP	PC	816.575	771.578	[M+COOH]-	C43H82NO8P	918550	851590	845110	803720	1048700	887010	1131000	1214200	1059100	1170500	855020	991550	822920	788700	576780	869500	1028200	835960	C00157	-	52922491	LMGP01011505	-	-	-	ko00564,ko00590,ko00591,ko00592,ko01100,ko04723,ko05231
LIPID-N-0235	PC(18:1_18:1)	GP	PC	830.591	785.593	[M+COOH]-	C44H84NO8P	6137900	5012800	5286200	6792700	8800700	6393100	8346900	10593000	10024000	12085000	11159000	11072000	12601000	11443000	9968300	9871500	9376000	9788600	C00157	HMDB0000593	10350317	LMGP01010836	68737-67-7	74669	-	ko00564,ko00590,ko00591,ko00592,ko01100,ko04723,ko05231
LIPID-N-0237	PC(19:0_18:2)	GP	PC	844.607	799.609	[M+COOH]-	C45H86NO8P	202560	170500	155580	140100	164820	153420	98590	142760	156120	174300	128820	121970	80780	86665	93853	136010	130080	143910	C00157	-	52922957	LMGP01011739	-	-	-	ko00564,ko00590,ko00591,ko00592,ko01100,ko04723,ko05231
LIPID-N-0238	PC(18:1_19:1)	GP	PC	844.607	799.609	[M+COOH]-	C45H86NO8P	197330	183140	193660	248990	377360	253370	351580	420360	393040	435100	432320	396750	386350	374600	334570	325130	352890	350690	C00157	-	52922691	LMGP01011606	-	-	-	ko00564,ko00590,ko00591,ko00592,ko01100,ko04723,ko05231
LIPID-N-0239	PC(18:1_20:1)	GP	PC	858.622	813.625	[M+COOH]-	C46H88NO8P	144570	103260	95081	157220	225820	169810	168130	242230	211580	337750	363730	220870	359790	296020	299110	244030	248850	254820	C00157	HMDB0008077	53478733	LMGP01010843	-	-	-	ko00564,ko00590,ko00591,ko00592,ko01100,ko04723,ko05231
LIPID-N-0240	PC(18:2_20:0)	GP	PC	858.622	813.625	[M+COOH]-	C46H88NO8P	66057	70447	41951	73943	115750	90693	77237	65260	91298	91855	47475	59585	42690	50240	45738	70351	68937	72984	C00157	HMDB0008143	52922739	LMGP01011630	-	-	-	ko00564,ko00590,ko00591,ko00592,ko01100,ko04723,ko05231
LIPID-N-0241	PC(18:0_20:2)	GP	PC	858.622	813.625	[M+COOH]-	C46H88NO8P	673550	535570	477330	495760	480040	541400	873910	766580	897670	1504900	1109200	1046400	1216300	1096500	1380900	937130	909120	911700	C00157	HMDB0008045	24778847	LMGP01010788	-	-	-	ko00564,ko00590,ko00591,ko00592,ko01100,ko04723,ko05231
LIPID-N-0244	PC(24:0_18:2)	GP	PC	914.685	869.687	[M+COOH]-	C50H96NO8P	8717.7	9735.7	5842.1	8229.4	20504	10873	6951.1	15278	8925.1	10136	12683	7382.1	7373.8	6184.1	12189	8594.2	9600.5	10705	C00157	HMDB0008157	53478795	LMGP01012173	-	89589	-	ko00564,ko00590,ko00591,ko00592,ko01100,ko04723,ko05231
LIPID-N-0245	PC(14:1_18:2)	GP	PC	772.513	727.515	[M+COOH]-	C40H74NO8P	14199	19991	10952	19584	7755	11543	13770	14849	8605.5	41513	20761	11683	14247	14072	11429	19446	9481.7	17276	C00157	HMDB0007907	52922264	LMGP01011391	-	88906	-	ko00564,ko00590,ko00591,ko00592,ko01100,ko04723,ko05231
LIPID-N-0246	PC(14:0_18:3)	GP	PC	772.513	727.515	[M+COOH]-	C40H74NO8P	33843	75741	52562	20293	17050	21859	6312.3	24363	29813	26011	28036	13159	23390	15781	27910	30584	26099	26280	C00157	HMDB0007876	24778625	LMGP01010497	-	86095	-	ko00564,ko00590,ko00591,ko00592,ko01100,ko04723,ko05231
LIPID-N-0250	PC(16:1_18:2)	GP	PC	800.544	755.547	[M+COOH]-	C42H78NO8P	983170	935960	882770	916030	1126900	1041900	812330	1256800	1299300	974090	1229000	964300	1219800	1261000	759830	1024200	990790	1132400	C00157	HMDB0008006	24778768	LMGP01010690	-	84567	-	ko00564,ko00590,ko00591,ko00592,ko01100,ko04723,ko05231
LIPID-N-0253	PC(15:0_20:3)	GP	PC	814.56	769.562	[M+COOH]-	C43H80NO8P	21318	36000	27451	29578	31080	50791	21789	24560	40469	51745	36510	32377	28635	24940	39095	31044	33805	32348	C00157	HMDB0007948	52922328	LMGP01011423	-	-	-	ko00564,ko00590,ko00591,ko00592,ko01100,ko04723,ko05231
LIPID-N-0254	PC(18:1_18:2)	GP	PC	828.575	783.578	[M+COOH]-	C44H82NO8P	7414300	6448500	6278000	6513900	10591000	7137100	9465300	11121000	12758000	11438000	10034000	8782500	8767200	8230200	6827300	8593700	7892900	9234600	C00157	HMDB0008072	53478723	LMGP01010893	-	89691	-	ko00564,ko00590,ko00591,ko00592,ko01100,ko04723,ko05231
LIPID-N-0256	PC(17:0_20:3)	GP	PC	842.591	797.593	[M+COOH]-	C45H84NO8P	434210	506010	328230	336770	259250	365040	327910	401650	293980	392150	362610	354740	279940	291020	222200	326400	303130	393800	C00157	-	52922507	LMGP01011514	-	-	-	ko00564,ko00590,ko00591,ko00592,ko01100,ko04723,ko05231
LIPID-N-0257	PC(19:1_18:2)	GP	PC	842.591	797.593	[M+COOH]-	C45H84NO8P	53960	44320	39553	34780	43368	19222	41995	29029	41151	64226	44069	32856	35999	40133	42953	27383	51266	48803	C00157	-	52923017	LMGP01011769	-	-	-	ko00564,ko00590,ko00591,ko00592,ko01100,ko04723,ko05231
LIPID-N-0258	PC(18:0_20:3)	GP	PC	856.607	811.609	[M+COOH]-	C46H86NO8P	2036300	2101000	1726500	1433100	1459000	1802400	1986900	2019900	2461900	2948800	2064900	2123000	2074700	2218400	2166700	2163900	2073600	2097000	C00157	HMDB0008046	24778855	LMGP01010795	-	86176	-	ko00564,ko00590,ko00591,ko00592,ko01100,ko04723,ko05231
LIPID-N-0259	PC(20:1_18:2)	GP	PC	856.607	811.609	[M+COOH]-	C46H86NO8P	236730	202290	178540	210200	310390	297350	257860	299080	297650	424800	390630	241310	272900	232510	238250	307490	288260	265760	C00157	HMDB0008303	52923115	LMGP01011818	-	89105	-	ko00564,ko00590,ko00591,ko00592,ko01100,ko04723,ko05231
LIPID-N-0260	PC(20:2_18:1)	GP	PC	856.607	811.609	[M+COOH]-	C46H86NO8P	1018300	751160	612950	804690	928010	893810	1324400	1541400	1530500	2410700	2076700	1578700	1658300	1632200	1547400	1522700	1425300	1568500	C00157	HMDB0008335	52923173	LMGP01011847	-	89080	-	ko00564,ko00590,ko00591,ko00592,ko01100,ko04723,ko05231
LIPID-N-0263	PC(20:0_20:3)	GP	PC	884.638	839.64	[M+COOH]-	C48H90NO8P	13147	10918	9803.7	12282	14104	14371	16146	18112	12114	20327	13685	9828.2	9892.6	9358.9	10011	12086	13348	13820	C00157	-	24779047	LMGP01011022	-	-	-	ko00564,ko00590,ko00591,ko00592,ko01100,ko04723,ko05231
LIPID-N-0266	PC(16:1_18:3)	GP	PC	798.529	753.531	[M+COOH]-	C42H76NO8P	237330	332320	262700	121280	147350	107390	74402	128430	135120	153750	134510	137120	149630	146380	91499	153930	171560	160870	C00157	HMDB0008200	52922835	LMGP01011484	-	89443	-	ko00564,ko00590,ko00591,ko00592,ko01100,ko04723,ko05231
LIPID-N-0270	PC(18:2_18:2)	GP	PC	826.56	781.562	[M+COOH]-	C44H80NO8P	4668300	4715700	4267000	4110900	6813900	4316900	7061900	6736600	7440000	7041100	4832000	4792800	4038600	4302400	3205300	5264500	5214500	5456200	C00157	HMDB0008138	5288075	LMGP01010921	998-06-1	42027	-	ko00564,ko00590,ko00591,ko00592,ko01100,ko04723,ko05231
LIPID-N-0271	PC(18:3_18:1)	GP	PC	826.56	781.562	[M+COOH]-	C44H80NO8P	2721800	2347200	2354100	1177200	1539500	1100800	1191900	1465400	1690400	1441300	1080000	1293400	974100	922470	689130	1537500	1569400	1550700	C00157	HMDB0008073	53478725	LMGP01010955	-	89692	-	ko00564,ko00590,ko00591,ko00592,ko01100,ko04723,ko05231
LIPID-N-0272	PC(16:0_20:4)	GP	PC	826.56	781.562	[M+COOH]-	C44H80NO8P	24879000	25240000	22579000	26992000	27358000	27921000	24475000	23919000	24840000	27078000	28760000	36383000	28074000	18840000	26481000	25823000	26947000	28432000	C00157	HMDB0008203	7983442	LMGP01010007	-	86127	-	ko00564,ko00590,ko00591,ko00592,ko01100,ko04723,ko05231
LIPID-N-0274	PC(20:3_18:1)	GP	PC	854.591	809.593	[M+COOH]-	C46H84NO8P	2640900	2419900	2109100	1929300	2370200	2242500	3285500	3215600	3647600	4298400	3723400	2964100	3203900	3079400	2435200	2822000	3140600	3062800	C00157	HMDB0008401	52923233	LMGP01011878	-	89292	-	ko00564,ko00590,ko00591,ko00592,ko01100,ko04723,ko05231
LIPID-N-0275	PC(18:0_20:4)	GP	PC	854.591	809.593	[M+COOH]-	C46H84NO8P	7408500	7076800	5869500	7887400	8483700	8445500	6752800	7149000	6868700	9180400	8330400	12259000	10849000	7722600	15019000	9153300	8976400	8880400	C00157	HMDB0008048	16219824	LMGP01010802	-	74965	-	ko00564,ko00590,ko00591,ko00592,ko01100,ko04723,ko05231
LIPID-N-0276	PC(22:4_16:0)	GP	PC	854.591	809.593	[M+COOH]-	C46H84NO8P	1478900	1436900	1306000	1770700	1583000	1567500	1703800	1963300	1598100	2023300	2479100	2305200	2076400	1966700	1747200	1822900	1836100	1786700	C00157	HMDB0008626	52923621	LMGP01012072	-	88859	-	ko00564,ko00590,ko00591,ko00592,ko01100,ko04723,ko05231
LIPID-N-0278	PC(20:1_20:3)	GP	PC	882.622	837.625	[M+COOH]-	C48H88NO8P	89082	74899	45875	49055	56206	71897	59091	78284	100680	107620	95787	53855	77236	67326	69149	69324	89018	81085	C00157	HMDB0008310	53478897	LMGP01011826	-	-	-	ko00564,ko00590,ko00591,ko00592,ko01100,ko04723,ko05231
LIPID-N-0279	PC(18:0_22:4)	GP	PC	882.622	837.625	[M+COOH]-	C48H88NO8P	253720	219240	188210	243090	245250	222090	284350	288370	256580	449260	353880	433170	442760	375860	548120	369830	347160	323390	C00157	HMDB0008054	24778868	LMGP01010813	-	84565	-	ko00564,ko00590,ko00591,ko00592,ko01100,ko04723,ko05231
LIPID-N-0284	PC(16:0_20:5)	GP	PC	824.544	779.547	[M+COOH]-	C44H78NO8P	2336100	3662200	3334000	1947900	1880400	1699600	1031200	1148700	1412100	1054500	910700	1652800	907670	881040	822050	1774200	1766900	1821400	C00157	HMDB0007984	24778723	LMGP01010633	-	86137	-	ko00564,ko00590,ko00591,ko00592,ko01100,ko04723,ko05231
LIPID-N-0285	PC(20:4_16:1)	GP	PC	824.544	779.547	[M+COOH]-	C44H78NO8P	767400	718450	608940	1095100	820240	1024800	519930	783450	601920	736580	956060	1048300	981260	750730	734040	839420	823350	836700	C00157	HMDB0008430	52923283	LMGP01011903	-	88878	-	ko00564,ko00590,ko00591,ko00592,ko01100,ko04723,ko05231
LIPID-N-0287	PC(18:2_18:3)	GP	PC	824.544	779.547	[M+COOH]-	C44H78NO8P	1413200	1663100	1157800	517910	702230	529230	753960	712320	950270	701660	472540	591990	454110	579450	255710	747280	777350	772450	C00157	HMDB0008141	52922731	LMGP01011625	-	89577	-	ko00564,ko00590,ko00591,ko00592,ko01100,ko04723,ko05231
LIPID-N-0290	PC(18:1_20:4)	GP	PC	852.575	807.578	[M+COOH]-	C46H82NO8P	5828100	5973600	4717300	8487500	7210000	7106500	6516500	7671500	6919500	9785400	8129000	10882000	9703500	7520600	9132000	8186900	7275800	8582300	C00157	HMDB0008114	24778948	LMGP01010905	-	74671	-	ko00564,ko00590,ko00591,ko00592,ko01100,ko04723,ko05231
LIPID-N-0291	PC(16:0_22:5)	GP	PC	852.575	807.578	[M+COOH]-	C46H82NO8P	3271200	4433700	2881900	3711300	3346400	3236500	3380500	2565500	3210000	2726200	2712600	3749600	2664600	2916400	2046400	3090000	3078300	3238600	C00157	HMDB0007989	24778735	LMGP01010645	-	84795	-	ko00564,ko00590,ko00591,ko00592,ko01100,ko04723,ko05231
LIPID-N-0292	PC(20:5_18:0)	GP	PC	852.575	807.578	[M+COOH]-	C46H82NO8P	399080	551870	370140	286630	297560	326500	180810	194360	189150	207300	159290	297470	181900	163300	188850	284170	296530	271870	C00157	HMDB0008497	52923351	LMGP01011937	-	88924	-	ko00564,ko00590,ko00591,ko00592,ko01100,ko04723,ko05231
LIPID-N-0294	PC(18:2_20:3)	GP	PC	852.575	807.578	[M+COOH]-	C46H82NO8P	1007900	1213100	1049900	769590	1040100	858960	1303500	1598300	1589600	1505100	1169900	1079200	908600	1148700	774910	1175300	1066600	1035600	C00157	HMDB0008139	53478787	LMGP01011633	-	89600	-	ko00564,ko00590,ko00591,ko00592,ko01100,ko04723,ko05231
LIPID-N-0295	PC(20:1_20:4)	GP	PC	880.607	835.609	[M+COOH]-	C48H86NO8P	118440	102820	95480	128630	109920	121480	84708	109990	94077	169350	143640	132490	190710	146140	176780	128780	123890	125550	C00157	HMDB0008312	52923133	LMGP01011827	-	-	-	ko00564,ko00590,ko00591,ko00592,ko01100,ko04723,ko05231
LIPID-N-0296	PC(18:0_22:5)	GP	PC	880.607	835.609	[M+COOH]-	C48H86NO8P	573150	578970	404840	318320	417330	364360	494420	379060	551380	470300	415380	692020	377920	504100	587350	518810	470270	465730	C00157	HMDB0008661	53479285	LMGP01010816	-	-	-	ko00564,ko00590,ko00591,ko00592,ko01100,ko04723,ko05231
LIPID-N-0297	PC(22:4_18:1)	GP	PC	880.607	835.609	[M+COOH]-	C48H86NO8P	304280	272430	209350	328710	324150	363290	322410	412870	411440	613960	520780	506420	496000	413160	468190	402260	431780	394400	C00157	HMDB0008629	53479251	LMGP01012078	-	-	-	ko00564,ko00590,ko00591,ko00592,ko01100,ko04723,ko05231
LIPID-N-0301	PC(22:5_14:1)	GP	PC	822.529	777.531	[M+COOH]-	C44H76NO8P	59457	56668	45955	55022	19483	38900	37950	48652	43738	25326	53860	24864	34489	53948	21038	46052	36570	43063	C00157	HMDB0008690	53479343	LMGP01012233	-	88430	-	ko00564,ko00590,ko00591,ko00592,ko01100,ko04723,ko05231
LIPID-N-0304	PC(18:2_20:4)	GP	PC	850.56	805.562	[M+COOH]-	C46H80NO8P	2286400	1857900	1626800	2689500	2742000	2179900	2380900	2663500	2698800	2675400	2026000	3623600	2234200	2141600	2498200	2679200	2338900	2816800	C00157	HMDB0008147	24778979	LMGP01010943	-	84563	-	ko00564,ko00590,ko00591,ko00592,ko01100,ko04723,ko05231
LIPID-N-0306	PC(16:1_22:5)	GP	PC	850.56	805.562	[M+COOH]-	C46H80NO8P	58588	51089	52986	42337	67226	44342	10210	32426	31482	52313	64239	56059	63501	58426	72946	51891	54008	56791	C00157	HMDB0008693	53479349	LMGP01012140	-	88434	-	ko00564,ko00590,ko00591,ko00592,ko01100,ko04723,ko05231
LIPID-N-0308	PC(18:0_22:6)	GP	PC	878.591	833.593	[M+COOH]-	C48H84NO8P	5416400	6757400	5127200	3747400	3407400	3396800	3908900	4249900	4667000	8333700	5232900	7067300	6507500	6884500	9926800	5893000	6091000	5883600	C00157	HMDB0008057	24778876	LMGP01010821	-	84829	-	ko00564,ko00590,ko00591,ko00592,ko01100,ko04723,ko05231
LIPID-N-0309	PC(16:0_24:6)	GP	PC	878.591	833.593	[M+COOH]-	C48H84NO8P	841460	1061200	672070	686470	564070	731490	595750	622050	644380	1078300	782460	726840	481510	526920	668610	754680	749860	737360	C00157	-	-	-	-	-	-	ko00564,ko00590,ko00591,ko00592,ko01100,ko04723,ko05231
LIPID-N-0310	PC(18:1_22:5)	GP	PC	878.591	833.593	[M+COOH]-	C48H84NO8P	358100	334450	227450	254310	335100	233270	294570	279500	297030	380200	275570	358410	263460	245740	192440	312830	265920	306490	C00157	-	-	-	-	-	-	ko00564,ko00590,ko00591,ko00592,ko01100,ko04723,ko05231
LIPID-N-0311	PC(20:2_20:4)	GP	PC	878.591	833.593	[M+COOH]-	C48H84NO8P	438410	335920	341870	467630	500610	413050	322680	426270	411030	613790	512730	545870	543610	550360	717380	522430	528180	531380	C00157	HMDB0008345	52923195	LMGP01011858	-	-	-	ko00564,ko00590,ko00591,ko00592,ko01100,ko04723,ko05231
LIPID-N-0312	PC(20:0_22:6)	GP	PC	906.622	861.625	[M+COOH]-	C50H88NO8P	28474	29945	14408	21099	23446	15297	26913	28956	40467	112980	38951	50169	35517	24312	55906	36882	48749	39672	C00157	HMDB0008734	52923707	LMGP01012115	-	-	-	ko00564,ko00590,ko00591,ko00592,ko01100,ko04723,ko05231
LIPID-N-0314	PC(18:2_20:5)	GP	PC	848.544	803.547	[M+COOH]-	C46H78NO8P	195250	304180	222030	154380	200340	162410	103370	130210	146180	112540	116290	170950	66624	82749	61412	155120	145630	150340	C00157	HMDB0008149	52922747	LMGP01011634	-	-	-	ko00564,ko00590,ko00591,ko00592,ko01100,ko04723,ko05231
LIPID-N-0316	PC(20:3_20:4)	GP	PC	876.575	831.578	[M+COOH]-	C48H82NO8P	374960	390630	272120	366210	482420	330380	440020	439890	415250	558910	590040	762860	583140	521140	604860	524900	459890	458810	C00157	HMDB0008379	53478979	LMGP01011889	-	-	-	ko00564,ko00590,ko00591,ko00592,ko01100,ko04723,ko05231
LIPID-N-0320	PC(18:2_22:6)	GP	PC	874.56	829.562	[M+COOH]-	C48H80NO8P	2016000	2181700	1508600	1459800	1726800	1246700	1665900	1542400	1530300	2608000	1796200	2041800	1772200	1788500	2446700	1545100	1938200	1901700	C00157	HMDB0008156	24778983	LMGP01010947	-	-	-	ko00564,ko00590,ko00591,ko00592,ko01100,ko04723,ko05231
LIPID-N-0322	PE(16:0_14:0)	GP	PE	662.476	663.484	[M-H]-	C35H70NO8P	16538	30447	17425	24436	16706	35089	14310	28104	27852	27306	32046	31712	35613	33111	45715	22429	32497	24054	C00350	HMDB0008920	446670	LMGP02010297	-	-	-	ko00563,ko00564,ko01100,ko04136,ko04140,ko04723,ko05130,ko05167
LIPID-N-0323	PE(16:0_16:0)	GP	PE	690.507	691.515	[M-H]-	C37H74NO8P	134840	257210	558740	365000	203900	290320	186650	185450	217830	303980	265300	181200	518080	375250	353960	314050	313390	321520	C00350	HMDB0008923	445468	LMGP02010037	923-61-5	73005	-	ko00563,ko00564,ko01100,ko04136,ko04140,ko04723,ko05130,ko05167
LIPID-N-0325	PE(16:0_18:0)	GP	PE	718.539	719.547	[M-H]-	C39H78NO8P	138860	272010	678680	257730	133630	203460	198600	135340	140940	227220	248420	153010	425410	287650	372870	253500	274850	247900	C00350	HMDB0008925	5326793	LMGP02011225	-	73006	-	ko00563,ko00564,ko01100,ko04136,ko04140,ko04723,ko05130,ko05167
LIPID-N-0328	PE(20:0_18:0)	GP	PE	774.601	775.609	[M-H]-	C43H86NO8P	12596	17716	39219	23388	20270	20516	17129	9863.9	16492	38510	35017	38044	62603	34332	62558	23351	33149	33694	C00350	HMDB0009222	9546831	LMGP02010131	-	-	-	ko00563,ko00564,ko01100,ko04136,ko04140,ko04723,ko05130,ko05167
LIPID-N-0331	PE(16:1_16:0)	GP	PE	688.492	689.5	[M-H]-	C37H72NO8P	123870	121360	150910	149470	125200	159130	143280	194330	183410	254340	354310	189520	389320	326590	253490	224020	216680	250460	C00350	HMDB0008956	52924223	LMGP02010520	-	-	-	ko00563,ko00564,ko01100,ko04136,ko04140,ko04723,ko05130,ko05167
LIPID-N-0332	PE(14:0_18:1)	GP	PE	688.492	689.5	[M-H]-	C37H72NO8P	20919	13143	13003	18129	16349	21349	27785	28263	31902	28212	34856	22224	58537	38474	60508	18493	29795	29149	C00350	HMDB0008827	53479551	LMGP02011247	-	-	-	ko00563,ko00564,ko01100,ko04136,ko04140,ko04723,ko05130,ko05167
LIPID-N-0334	PE(16:0_18:1)	GP	PE	716.523	717.531	[M-H]-	C39H76NO8P	536980	661610	712360	1190400	1140900	1019700	987970	1517800	1500200	1817500	1872900	1436500	2260200	2879300	1968200	1498100	1484600	1495600	C00350	HMDB0005320	5283496	LMGP02010009	-	73007	-	ko00563,ko00564,ko01100,ko04136,ko04140,ko04723,ko05130,ko05167
LIPID-N-0335	PE(16:1_18:0)	GP	PE	716.523	717.531	[M-H]-	C39H76NO8P	7201.6	11843	13804	13341	7585.7	9365.9	9017.2	15602	11222	16187	17133	12882	23347	16980	20313	15856	15215	12799	C00350	HMDB0008958	52924227	LMGP02010524	-	-	-	ko00563,ko00564,ko01100,ko04136,ko04140,ko04723,ko05130,ko05167
LIPID-N-0336	PE(17:0_18:1)	GP	PE	730.54	731.547	[M-H]-	C40H78NO8P	98757	129630	102040	292560	397330	214790	223320	387610	395660	306470	269990	361370	428700	529000	458320	274060	253260	447630	C00350	-	52924910	LMGP02011211	-	-	-	ko00563,ko00564,ko01100,ko04136,ko04140,ko04723,ko05130,ko05167
LIPID-N-0337	PE(20:1_16:0)	GP	PE	744.554	745.562	[M-H]-	C41H80NO8P	53999	45963	45303	71518	66511	89352	69063	71869	72714	104590	106580	69620	82349	72066	73853	82712	75286	77761	C00350	HMDB0009250	52924544	LMGP02010847	-	-	-	ko00563,ko00564,ko01100,ko04136,ko04140,ko04723,ko05130,ko05167
LIPID-N-0338	PE(18:1_18:0)	GP	PE	744.554	745.562	[M-H]-	C41H80NO8P	696520	765800	808850	1173600	978980	1203400	1153800	1572700	1523700	1595600	1742700	1373200	2162900	2731500	1890800	1480800	1533700	1525700	C00350	HMDB0009057	9546755	LMGP02010050	-	84234	-	ko00563,ko00564,ko01100,ko04136,ko04140,ko04723,ko05130,ko05167
LIPID-N-0346	PE(18:2_14:0)	GP	PE	686.476	687.484	[M-H]-	C37H70NO8P	18726	22833	20036	10291	9	19880	5919.2	10778	19169	10198	9	7542.8	10499	16190	18389	13395	14944	21956	C00350	HMDB0008829	52924943	LMGP02010655	-	-	-	ko00563,ko00564,ko01100,ko04136,ko04140,ko04723,ko05130,ko05167
LIPID-N-0349	PE(18:1_16:1)	GP	PE	714.507	715.515	[M-H]-	C39H74NO8P	98991	104920	91139	98078	37359	104340	65407	130150	121230	156280	233370	106360	238650	233400	226310	138730	143700	151750	C00350	HMDB0009023	53479622	LMGP02011198	-	-	-	ko00563,ko00564,ko01100,ko04136,ko04140,ko04723,ko05130,ko05167
LIPID-N-0350	PE(18:2_16:0)	GP	PE	714.507	715.515	[M-H]-	C39H74NO8P	4071100	5025500	4332700	3829900	2598700	3665700	5882300	5164900	6048600	7561300	7483300	4437500	5097200	5021500	5228100	5830400	5529700	5410900	C00350	HMDB0009088	52924895	LMGP02011194	-	-	-	ko00563,ko00564,ko01100,ko04136,ko04140,ko04723,ko05130,ko05167
LIPID-N-0352	PE(18:1_18:1)	GP	PE	742.539	743.547	[M-H]-	C41H78NO8P	689200	515890	591430	709300	667860	819550	761570	1067200	1117500	1222100	1470900	790160	1227500	1339600	1013100	1092700	1027800	1017400	C00350	HMDB0009025	53479624	LMGP02010039	-	-	-	ko00563,ko00564,ko01100,ko04136,ko04140,ko04723,ko05130,ko05167
LIPID-N-0353	PE(18:0_18:2)	GP	PE	742.539	743.547	[M-H]-	C41H78NO8P	5010100	5240100	3990100	4079300	2912700	4289400	5859000	5329700	6039100	7569500	6032900	5582000	5262800	5578500	5018100	5361900	5290300	5159900	C00350	HMDB0008994	9546749	LMGP02010044	-	-	-	ko00563,ko00564,ko01100,ko04136,ko04140,ko04723,ko05130,ko05167
LIPID-N-0354	PE(20:2_16:0)	GP	PE	742.539	743.547	[M-H]-	C41H78NO8P	231240	238450	253050	463990	279660	404700	340790	329680	392260	688760	446990	309700	379610	345640	340720	396400	406430	371970	C00350	HMDB0009286	52924578	LMGP02010877	-	-	-	ko00563,ko00564,ko01100,ko04136,ko04140,ko04723,ko05130,ko05167
LIPID-N-0355	PE(19:0_18:2)	GP	PE	756.554	757.562	[M-H]-	C42H80NO8P	131710	161170	122520	112150	92865	121440	134780	134710	134470	202310	151050	103330	99595	87874	125950	148180	148840	129510	C00350	-	52924477	LMGP02010776	-	-	-	ko00563,ko00564,ko01100,ko04136,ko04140,ko04723,ko05130,ko05167
LIPID-N-0356	PE(20:2_18:0)	GP	PE	770.57	771.578	[M-H]-	C43H82NO8P	188070	168880	194240	251860	157100	305520	249450	239150	274450	351500	279600	215640	248660	223040	258270	276700	242440	259030	C00350	HMDB0009288	52924583	LMGP02010122	-	-	-	ko00563,ko00564,ko01100,ko04136,ko04140,ko04723,ko05130,ko05167
LIPID-N-0358	PE(20:1_18:1)	GP	PE	770.57	771.578	[M-H]-	C43H82NO8P	90627	58818	65498	105820	92021	121910	113440	120920	122770	120000	165750	92471	104920	100080	93588	116680	110360	108440	C00350	HMDB0009256	53479718	LMGP02010853	-	-	-	ko00563,ko00564,ko01100,ko04136,ko04140,ko04723,ko05130,ko05167
LIPID-N-0365	PE(18:3_16:0)	GP	PE	712.492	713.5	[M-H]-	C39H72NO8P	1069100	1331400	1180300	383160	204710	431460	369670	379400	530400	612700	591720	441860	422000	460410	411950	659670	543750	541040	C00350	HMDB0009154	9546752	LMGP02010047	-	-	-	ko00563,ko00564,ko01100,ko04136,ko04140,ko04723,ko05130,ko05167
LIPID-N-0366	PE(16:1_18:2)	GP	PE	712.492	713.5	[M-H]-	C39H72NO8P	93327	96264	87313	46949	37936	66749	47911	73965	78524	102860	99834	63596	74050	82753	76182	76350	75666	70404	C00350	HMDB0008961	52924917	LMGP02011219	-	-	-	ko00563,ko00564,ko01100,ko04136,ko04140,ko04723,ko05130,ko05167
LIPID-N-0368	PE(18:1_18:2)	GP	PE	740.523	741.531	[M-H]-	C41H76NO8P	2142100	1598500	1659200	1522800	1191000	1667600	2045600	2330400	2697900	3401800	3154700	2027800	2203400	2190800	1804300	2273000	2187200	2426500	C00350	HMDB0009060	9546753	LMGP02010048	-	74977	-	ko00563,ko00564,ko01100,ko04136,ko04140,ko04723,ko05130,ko05167
LIPID-N-0369	PE(16:0_20:3)	GP	PE	740.523	741.531	[M-H]-	C41H76NO8P	806310	874210	692880	688690	359080	750100	765930	663790	1005700	1280300	901480	839340	776840	657820	874770	849320	909770	896550	C00350	HMDB0008935	53479587	LMGP02011222	-	-	-	ko00563,ko00564,ko01100,ko04136,ko04140,ko04723,ko05130,ko05167
LIPID-N-0370	PE(18:2_19:1)	GP	PE	754.541	755.547	[M-H]-	C42H78NO8P	77356	82722	109200	72224	71491	116540	93161	106400	71598	176310	148620	94542	136700	104000	54585	89164	157480	117390	C00350	-	52924369	LMGP02010668	-	-	-	ko00563,ko00564,ko01100,ko04136,ko04140,ko04723,ko05130,ko05167
LIPID-N-0371	PE(17:0_20:3)	GP	PE	754.541	755.547	[M-H]-	C42H78NO8P	195070	250320	196390	103880	68521	102350	111460	118430	148800	103120	168360	80720	98393	108070	73636	122590	159860	114350	C00350	-	52924255	LMGP02010554	-	-	-	ko00563,ko00564,ko01100,ko04136,ko04140,ko04723,ko05130,ko05167
LIPID-N-0372	PE(20:3_18:0)	GP	PE	768.554	769.562	[M-H]-	C43H80NO8P	1213900	1133200	1002600	905400	506500	936870	1102200	1098900	1246000	1361900	1410100	1196800	1024100	932620	1140300	1180700	1084100	1120800	C00350	HMDB0009121	52924386	LMGP02010913	-	-	-	ko00563,ko00564,ko01100,ko04136,ko04140,ko04723,ko05130,ko05167
LIPID-N-0373	PE(20:1_18:2)	GP	PE	768.554	769.562	[M-H]-	C43H80NO8P	149380	139500	118160	120680	77587	138530	128610	133340	137930	184180	160350	93509	120790	116810	118790	124480	133920	125940	C00350	HMDB0009258	52924555	LMGP02010854	-	-	-	ko00563,ko00564,ko01100,ko04136,ko04140,ko04723,ko05130,ko05167
LIPID-N-0380	PE(20:4_14:0)	GP	PE	710.476	711.484	[M-H]-	C39H70NO8P	40353	74729	53404	46157	12493	44536	30359	56338	30205	45540	47185	48571	60477	52510	59832	50319	47842	51672	C00350	HMDB0009382	52924636	LMGP02010935	-	-	-	ko00563,ko00564,ko01100,ko04136,ko04140,ko04723,ko05130,ko05167
LIPID-N-0382	PE(18:2_18:2)	GP	PE	738.507	739.515	[M-H]-	C41H74NO8P	1467700	1534900	1382200	887990	671730	1059700	1315100	1241000	1682500	1873100	1217800	963100	1138000	1342400	1134500	1425400	1641000	1307400	C00350	HMDB0005350	9546812	LMGP02010111	20707-71-5	84846	-	ko00563,ko00564,ko01100,ko04136,ko04140,ko04723,ko05130,ko05167
LIPID-N-0383	PE(16:0_20:4)	GP	PE	738.507	739.515	[M-H]-	C41H74NO8P	36709000	36878000	36916000	35131000	21552000	27886000	35629000	32792000	35222000	42367000	42212000	41723000	37183000	34378000	41856000	34306000	40898000	37928000	C00350	HMDB0008937	9546800	LMGP02010096	-	73009	-	ko00563,ko00564,ko01100,ko04136,ko04140,ko04723,ko05130,ko05167
LIPID-N-0385	PE(18:3_18:1)	GP	PE	738.507	739.515	[M-H]-	C41H74NO8P	254550	369540	249760	120290	77498	121040	129180	151120	187330	286500	201240	149390	144790	172140	118670	196790	208040	175550	C00350	HMDB0009124	53479673	LMGP02010691	-	-	-	ko00563,ko00564,ko01100,ko04136,ko04140,ko04723,ko05130,ko05167
LIPID-N-0386	PE(17:0_20:4)	GP	PE	752.524	753.531	[M-H]-	C42H76NO8P	5727400	7016000	5230600	3375200	1887400	2070000	2894000	2890600	2678300	4866900	3604300	4241500	3923500	3492300	4027000	4454700	4750600	4344700	C00350	-	5283493	LMGP02010003	-	-	-	ko00563,ko00564,ko01100,ko04136,ko04140,ko04723,ko05130,ko05167
LIPID-N-0387	PE(20:4_18:0)	GP	PE	766.539	767.547	[M-H]-	C43H78NO8P	24719000	28954000	26627000	20620000	11890000	19987000	27669000	23005000	24873000	29267000	30403000	35767000	31278000	29253000	33144000	26853000	26472000	28426000	C00350	HMDB0009387	52924644	LMGP02010943	-	-	-	ko00563,ko00564,ko01100,ko04136,ko04140,ko04723,ko05130,ko05167
LIPID-N-0388	PE(18:1_20:3)	GP	PE	766.539	767.547	[M-H]-	C43H78NO8P	970400	803490	868070	617850	307790	711080	823780	965640	1077900	1772100	1188000	1056700	1036400	1099200	1053300	903510	1116800	993760	C00350	HMDB0009034	53479633	LMGP02010115	-	-	-	ko00563,ko00564,ko01100,ko04136,ko04140,ko04723,ko05130,ko05167
LIPID-N-0389	PE(16:0_22:4)	GP	PE	766.539	767.547	[M-H]-	C43H78NO8P	2095600	2282900	1759400	1984300	1128800	1952800	2026100	2288100	2286200	3275800	3812200	3524400	3044200	2573600	2570800	2363300	2522300	2323800	C00350	HMDB0008943	9546817	LMGP02010116	-	84549	-	ko00563,ko00564,ko01100,ko04136,ko04140,ko04723,ko05130,ko05167
LIPID-N-0391	PE(19:0_20:4)	GP	PE	780.56	781.562	[M-H]-	C44H80NO8P	2451900	2673700	2278800	1315200	651030	1296600	1326500	1247900	1151900	1704400	1456300	1384200	1384600	1209400	1263000	1604700	1475400	1610500	C00350	-	52924486	LMGP02010785	-	-	-	ko00563,ko00564,ko01100,ko04136,ko04140,ko04723,ko05130,ko05167
LIPID-N-0392	PE(18:0_22:4)	GP	PE	794.57	795.578	[M-H]-	C45H82NO8P	1034300	1246900	1006900	812560	616280	944320	1156700	1092400	1066400	1372800	1447000	1642900	1427800	1106900	1531600	1223700	1333700	1254700	C00350	HMDB0009009	52924901	LMGP02011200	-	74484	-	ko00563,ko00564,ko01100,ko04136,ko04140,ko04723,ko05130,ko05167
LIPID-N-0393	PE(20:4_20:0)	GP	PE	794.57	795.578	[M-H]-	C45H82NO8P	842170	930540	706210	427180	271960	472830	530670	421500	466330	545470	460190	454310	425220	345630	374560	522190	542690	530340	C00350	HMDB0009394	52924652	LMGP02010951	-	-	-	ko00563,ko00564,ko01100,ko04136,ko04140,ko04723,ko05130,ko05167
LIPID-N-0396	PE(16:1_20:4)	GP	PE	736.492	737.5	[M-H]-	C41H72NO8P	416950	421300	294540	188390	93593	245450	155620	211680	277680	244610	336790	271930	288520	234010	176630	265550	267990	259070	C00350	HMDB0008970	52924915	LMGP02011217	-	-	-	ko00563,ko00564,ko01100,ko04136,ko04140,ko04723,ko05130,ko05167
LIPID-N-0397	PE(16:0_20:5)	GP	PE	736.492	737.5	[M-H]-	C41H72NO8P	1767600	3046500	2225400	885170	448290	795360	640810	623280	876860	1037900	755720	945640	516150	418890	494800	1135100	1040400	974170	C00350	HMDB0008939	52924919	LMGP02011221	-	-	-	ko00563,ko00564,ko01100,ko04136,ko04140,ko04723,ko05130,ko05167
LIPID-N-0398	PE(17:0_20:5)	GP	PE	750.507	751.515	[M-H]-	C42H74NO8P	418040	699500	633690	212100	133560	169890	155570	141860	191640	145120	131870	170050	106620	80576	86636	225410	239050	206810	C00350	-	52924256	LMGP02010555	-	-	-	ko00563,ko00564,ko01100,ko04136,ko04140,ko04723,ko05130,ko05167
LIPID-N-0399	PE(18:1_20:4)	GP	PE	764.523	765.531	[M-H]-	C43H76NO8P	1145500	1045700	1071300	888880	500460	816000	1043800	977410	974720	1441000	1687600	1303200	1306700	1102300	1296800	1231600	1049100	1232100	C00350	HMDB0009036	53479635	LMGP02011196	-	-	-	ko00563,ko00564,ko01100,ko04136,ko04140,ko04723,ko05130,ko05167
LIPID-N-0400	PE(18:0_20:5)	GP	PE	764.523	765.531	[M-H]-	C43H76NO8P	2662200	3804700	3649800	1213400	681500	1570700	1070800	1062800	1218800	1655600	1159600	1551600	915450	946190	1139900	1634600	1603500	1655200	C00350	HMDB0009453	52924674	LMGP02010973	-	-	-	ko00563,ko00564,ko01100,ko04136,ko04140,ko04723,ko05130,ko05167
LIPID-N-0401	PE(16:0_22:5)	GP	PE	764.523	765.531	[M-H]-	C43H76NO8P	2700600	3601000	2713600	2802000	1610700	2658800	3154500	2430600	3435900	3665500	3361300	4059900	2814500	2511300	2424500	3025300	2620600	2947200	C00350	HMDB0009005	52924902	LMGP02011201	-	-	-	ko00563,ko00564,ko01100,ko04136,ko04140,ko04723,ko05130,ko05167
LIPID-N-0403	PE(18:0_22:5)	GP	PE	792.554	793.562	[M-H]-	C45H80NO8P	416300	466270	253820	340380	250540	360010	390320	399050	470580	591470	492460	572740	670730	574950	670070	556200	546260	340810	C00350	HMDB0009586	53479897	-	-	-	-	ko00563,ko00564,ko01100,ko04136,ko04140,ko04723,ko05130,ko05167
LIPID-N-0404	PE(18:0_24:5)	GP	PE	820.586	821.593	[M-H]-	C47H84NO8P	12034	12730	10558	6146	3434.7	5879.5	9509.7	6691.9	8459.3	21919	13283	9534	20401	16146	30532	11834	15042	14675	C00350	HMDB0009593	52924823	LMGP02011122	-	-	-	ko00563,ko00564,ko01100,ko04136,ko04140,ko04723,ko05130,ko05167
LIPID-N-0407	PE(14:0_22:6)	GP	PE	734.476	735.484	[M-H]-	C41H70NO8P	17921	29194	17272	14032	10308	30597	9392.1	12493	14531	24149	36599	13535	44104	60317	44790	27639	26755	18992	C00350	HMDB0008847	52924936	LMGP02011239	-	-	-	ko00563,ko00564,ko01100,ko04136,ko04140,ko04723,ko05130,ko05167
LIPID-N-0411	PE(15:0_22:6)	GP	PE	748.493	749.5	[M-H]-	C42H72NO8P	104260	103470	81492	38992	32388	50728	42252	28328	39919	46042	23192	51291	44405	56166	49265	24584	24402	40106	C00350	HMDB0008913	52924176	LMGP02010473	-	-	-	ko00563,ko00564,ko01100,ko04136,ko04140,ko04723,ko05130,ko05167
LIPID-N-0412	PE(20:5_18:1)	GP	PE	762.507	763.515	[M-H]-	C43H74NO8P	801490	1058800	1177100	364570	173320	423530	379870	314380	482820	441640	423690	409200	301620	303430	228690	554480	455580	489550	C00350	HMDB0009454	53479832	LMGP02011172	-	-	-	ko00563,ko00564,ko01100,ko04136,ko04140,ko04723,ko05130,ko05167
LIPID-N-0413	PE(22:6_16:0)	GP	PE	762.507	763.515	[M-H]-	C43H74NO8P	19573000	20342000	18940000	19317000	12887000	16206000	17905000	15587000	15786000	23889000	25904000	24692000	24285000	21692000	20886000	19857000	22467000	22067000	C00350	HMDB0009682	52924862	LMGP02011161	-	-	-	ko00563,ko00564,ko01100,ko04136,ko04140,ko04723,ko05130,ko05167
LIPID-N-0414	PE(17:0_22:6)	GP	PE	776.52	777.531	[M-H]-	C44H76NO8P	2818800	3441700	2986000	2309700	1162800	1410800	1508900	1504700	1585200	2758300	1789900	1968600	1991800	1737400	2293300	2177100	2450300	2013000	C00350	-	52924909	LMGP02011210	-	-	-	ko00563,ko00564,ko01100,ko04136,ko04140,ko04723,ko05130,ko05167
LIPID-N-0415	PE(22:6_18:0)	GP	PE	790.539	791.547	[M-H]-	C45H78NO8P	18511000	21000000	17426000	16741000	11673000	15658000	17475000	18747000	21625000	27834000	24359000	26398000	32368000	27470000	29128000	22617000	25131000	24171000	C00350	HMDB0009012	9546798	LMGP02010094	-	78266	-	ko00563,ko00564,ko01100,ko04136,ko04140,ko04723,ko05130,ko05167
LIPID-N-0417	PE(18:1_22:5)	GP	PE	790.539	791.547	[M-H]-	C45H78NO8P	758050	825300	698430	580450	437560	526090	516790	574380	604770	862970	725340	857640	606950	740130	614590	746340	683130	715510	C00350	HMDB0009684	52924843	LMGP02011142	-	-	-	ko00563,ko00564,ko01100,ko04136,ko04140,ko04723,ko05130,ko05167
LIPID-N-0418	PE(19:0_22:6)	GP	PE	804.55	805.562	[M-H]-	C46H80NO8P	461660	524490	340940	325490	224630	200810	217610	259140	200380	456040	272020	248920	285400	238970	324270	335230	323010	334140	C00350	-	52924493	LMGP02010792	-	-	-	ko00563,ko00564,ko01100,ko04136,ko04140,ko04723,ko05130,ko05167
LIPID-N-0420	PE(22:6_20:0)	GP	PE	818.57	819.578	[M-H]-	C47H82NO8P	76170	94607	59736	37306	29886	36179	47810	48911	43180	76431	43386	40173	55098	40806	51878	58950	56666	56279	C00350	HMDB0009691	52924851	LMGP02011150	-	-	-	ko00563,ko00564,ko01100,ko04136,ko04140,ko04723,ko05130,ko05167
LIPID-N-0421	PE(20:4_22:2)	GP	PE	818.57	819.578	[M-H]-	C47H82NO8P	113500	142050	199450	98124	69887	165860	99841	133530	141200	207870	224300	163090	151730	126240	216930	156290	153490	164770	C00350	HMDB0009404	52924660	LMGP02010959	-	-	-	ko00563,ko00564,ko01100,ko04136,ko04140,ko04723,ko05130,ko05167
LIPID-N-0423	PE(16:1_22:6)	GP	PE	760.492	761.5	[M-H]-	C43H72NO8P	93675	119280	72061	55209	48234	96307	61937	88663	77173	105350	144450	86865	155600	122060	82397	105460	111410	105410	C00350	HMDB0008979	52924914	LMGP02011216	-	-	-	ko00563,ko00564,ko01100,ko04136,ko04140,ko04723,ko05130,ko05167
LIPID-N-0424	PE(20:5_18:2)	GP	PE	760.492	761.5	[M-H]-	C43H72NO8P	87217	108850	104460	36618	19508	47854	39666	44559	59165	62688	32556	42735	30830	32470	18759	34345	53273	62204	C00350	HMDB0009456	52924675	LMGP02010974	-	-	-	ko00563,ko00564,ko01100,ko04136,ko04140,ko04723,ko05130,ko05167
LIPID-N-0425	PE(17:1_22:6)	GP	PE	774.506	775.515	[M-H]-	C44H74NO8P	228110	235370	212660	122190	93847	124570	111920	124760	115130	252920	229670	172880	205000	152290	171640	171620	146560	168760	C00350	-	52924291	LMGP02010590	-	-	-	ko00563,ko00564,ko01100,ko04136,ko04140,ko04723,ko05130,ko05167
LIPID-N-0426	PE(22:6_18:1)	GP	PE	788.523	789.531	[M-H]-	C45H76NO8P	6880600	6497500	6305200	5323700	2586200	5010200	4792400	5725800	6061500	7860700	8028400	8149400	8273500	7660600	7206100	6330500	7120700	7264000	C00350	HMDB0009685	53479975	LMGP02011143	-	-	-	ko00563,ko00564,ko01100,ko04136,ko04140,ko04723,ko05130,ko05167
LIPID-N-0427	PE(19:2_22:5)	GP	PE	802.55	803.547	[M-H]-	C46H78NO8P	50264	71526	33514	40198	15877	33548	16762	56896	37208	64425	37422	32382	57138	71417	77295	38436	34392	65007	C00350	-	-	-	-	-	-	ko00563,ko00564,ko01100,ko04136,ko04140,ko04723,ko05130,ko05167
LIPID-N-0428	PE(22:6_20:1)	GP	PE	816.554	817.562	[M-H]-	C47H80NO8P	445730	467010	439040	198700	149450	229970	223700	258200	265520	500540	536890	318360	514460	432260	378970	351910	389780	380080	C00350	HMDB0009692	52924852	LMGP02011151	-	-	-	ko00563,ko00564,ko01100,ko04136,ko04140,ko04723,ko05130,ko05167
LIPID-N-0430	PE(22:6_18:2)	GP	PE	786.507	787.515	[M-H]-	C45H74NO8P	668190	800210	611060	328700	203270	345670	483300	443610	692580	1005400	646020	606900	651560	622300	783020	649960	586470	714670	C00350	HMDB0009687	52924845	LMGP02011144	-	-	-	ko00563,ko00564,ko01100,ko04136,ko04140,ko04723,ko05130,ko05167
LIPID-N-0432	PG(16:0_16:0)	GP	PG	721.51	722.51	[M-H]-	C38H75O10P	47265	33953	168950	108420	9	23091	28040	25939	10844	12599	20605	10321	45921	24101	44067	48750	56418	52603	-	HMDB0010570	446440	LMGP04010986	-	73205	-	--
LIPID-N-0436	PG(16:0_16:1)	GP	PG	719.494	720.494	[M-H]-	C38H73O10P	133140	160720	168720	1225600	1310900	147450	86734	193250	179950	297560	267330	269710	131460	183900	114960	300910	353390	335900	-	HMDB0010571	52927174	LMGP04010910	-	-	-	--
LIPID-N-0438	PG(16:0_18:1)	GP	PG	747.525	748.525	[M-H]-	C40H77O10P	977730	1030000	1041300	1708700	1816200	1286700	1273700	1254200	1585000	1189200	1319700	1266300	1270900	953810	1024900	1338600	1396300	1278500	-	-	5283509	LMGP04010002	-	-	-	--
LIPID-N-0439	PG(17:1_18:1)	GP	PG	761.522	762.541	[M-H]-	C41H79O10P	98755	95094	90550	67207	62891	43361	57032	68246	59209	74036	44498	83821	53657	33503	62147	84091	71906	82031	-	-	-	LMGP04010893	-	-	-	--
LIPID-N-0440	PG(18:0_18:1)	GP	PG	775.557	776.557	[M-H]-	C42H81O10P	69956	80765	78639	98668	86381	90565	89342	51306	67856	65824	72810	74584	70686	70641	92468	69925	83158	93404	-	HMDB0010604	24779551	LMGP04010037	-	73242	-	--
LIPID-N-0444	PG(18:2_16:0)	GP	PG	745.51	746.51	[M-H]-	C40H75O10P	183890	215250	185010	168040	214970	114240	126650	107180	224620	189580	186120	189720	187680	195750	103980	172880	163430	185360	-	HMDB0010645	52927142	LMGP04010877	-	89351	-	--
LIPID-N-0446	PG(18:1_18:1)	GP	PG	773.541	774.541	[M-H]-	C42H79O10P	238540	307390	182650	269280	321990	280020	189180	250380	275000	392210	363210	244350	285000	215110	329500	289510	306360	283230	-	-	460605	LMGP04010033	-	-	-	--
LIPID-N-0447	PG(18:0_18:2)	GP	PG	773.541	774.541	[M-H]-	C42H79O10P	54469	49983	36321	45543	58985	42698	43646	46738	71760	66311	61746	65167	81786	108070	100130	56724	49581	54462	-	HMDB0010605	52927245	LMGP04010982	-	89266	-	--
LIPID-N-0449	PG(20:1_18:1)	GP	PG	801.572	802.572	[M-H]-	C44H83O10P	30938	23720	38335	34987	58803	62584	50822	74483	73691	79034	83807	75512	97984	132620	95562	79961	73257	70661	-	-	52926805	LMGP04010540	-	-	-	--
LIPID-N-0450	PG(18:2_16:1)	GP	PG	743.494	744.494	[M-H]-	C40H73O10P	24644	29423	15452	95620	85539	18152	24010	49777	50758	88121	53058	51518	42583	47232	40829	56335	61004	56745	-	HMDB0010646	52926611	LMGP04010346	-	-	-	--
LIPID-N-0451	PG(18:2_18:1)	GP	PG	771.525	772.525	[M-H]-	C42H77O10P	48747	61713	51140	43066	46890	38748	44265	51102	57049	155730	79820	60517	63107	52772	43892	69504	54477	50942	-	HMDB0010649	52926615	LMGP04010350	-	89348	-	--
LIPID-N-0452	PG(18:1_20:2)	GP	PG	799.557	800.557	[M-H]-	C44H81O10P	37416	56762	23799	23296	29474	37260	34025	41521	46247	43748	45691	43391	40143	31396	33527	34974	36805	34015	-	-	52926622	LMGP04010357	-	-	-	--
LIPID-N-0453	PG(18:2_18:2)	GP	PG	769.51	770.51	[M-H]-	C42H75O10P	187450	206780	161050	206020	199220	151430	253520	291080	411580	653950	515250	626710	581310	417740	619330	427080	395380	390900	-	HMDB0010650	52927219	LMGP04010956	-	89361	-	--
LIPID-N-0454	PG(16:0_20:4)	GP	PG	769.51	770.51	[M-H]-	C42H75O10P	197190	175600	83120	91178	116620	59179	68794	47309	109200	97961	112410	65587	133230	84787	115910	98658	102210	94071	-	HMDB0010580	24779550	LMGP04010036	-	84526	-	--
LIPID-N-0455	PG(18:0_20:4)	GP	PG	797.541	798.541	[M-H]-	C44H79O10P	103380	115060	66709	62437	77354	64914	67895	54177	104590	140650	113380	65541	148640	126590	138170	85711	86217	91180	-	HMDB0010610	24779553	LMGP04010039	-	75646	-	--
LIPID-N-0456	PG(18:1_20:3)	GP	PG	797.541	798.541	[M-H]-	C44H79O10P	103620	129840	90779	63175	80513	61812	66100	79138	97017	123000	99197	136760	93098	89560	124870	95619	101280	74785	-	HMDB0010639	52926600	LMGP04010335	-	89394	-	--
LIPID-N-0457	PG(18:2_18:3)	GP	PG	767.494	768.494	[M-H]-	C42H73O10P	12083	26921	20583	5323.2	14816	4241.9	5717	6566.3	5502.7	4180.1	1675.2	1226.4	3447.9	4935.3	5286	9027.2	9014.7	6810.4	-	HMDB0010651	52926616	LMGP04010351	-	89378	-	--
LIPID-N-0463	PG(18:1_22:5)	GP	PG	821.541	822.541	[M-H]-	C46H79O10P	446290	375770	216320	295260	236940	305150	337240	334800	400010	253030	320390	206570	296770	382410	257590	379180	256820	307670	-	-	-	-	-	-	-	--
LIPID-N-0466	PG(18:2_22:6)	GP	PG	817.51	818.51	[M-H]-	C46H75O10P	14675	24297	15839	8092.6	7979.1	8249.4	7665.2	6910.6	6228.2	5686.8	8124.1	2651.7	9077.4	6343.7	6183.6	9460.8	9534.8	8463.2	-	HMDB0010659	52926310	LMGP04010045	-	89365	-	--
LIPID-N-0467	PG(20:2_22:6)	GP	PG	845.51	846.541	[M-H]-	C48H79O10P	36563	57050	22105	13732	12133	13310	18454	13318	17176	15260	20159	9817.1	12881	7814.9	23147	24306	23816	16084	-	-	52926853	LMGP04010588	-	-	-	--
LIPID-N-0468	PG(20:3_22:6)	GP	PG	843.513	844.525	[M-H]-	C48H77O10P	16854	22181	14732	6867.4	5677.2	2921.6	5693.8	9	6079.3	4484.4	3731.7	9	6673.1	9	8989	9356.2	9457.3	7715	-	-	52926884	LMGP04010619	-	-	-	--
LIPID-N-0475	PI(16:0_16:1)	GP	PI	807.51	808.51	[M-H]-	C41H77O13P	468610	529830	863630	686950	676010	667900	664350	618740	516350	959870	928880	648000	825490	773430	556290	760130	759900	779940	-	HMDB0009779	52928334	LMGP06010881	-	88396	-	--
LIPID-N-0478	PI(16:0_18:1)	GP	PI	835.541	836.541	[M-H]-	C43H81O13P	44668	34830	49563	30182	24803	50246	26934	34235	25300	37114	40527	18709	34574	36386	37357	49231	32241	22667	-	HMDB0009782	53480051	LMGP06010001	-	88392	-	--
LIPID-N-0479	PI(18:0_17:1)	GP	PI	849.549	850.557	[M-H]-	C44H83O13P	91072	180610	88654	51199	30102	42755	43709	51906	51861	40019	49509	39830	51176	40250	39615	64577	63790	58900	-	-	52927734	LMGP06010281	-	-	-	--
LIPID-N-0480	PI(17:0_18:1)	GP	PI	849.549	850.557	[M-H]-	C44H83O13P	298170	244180	258750	235020	120100	197830	284170	252790	244640	295550	341080	241730	216380	270290	250320	272650	182860	222990	-	-	52927748	LMGP06010295	-	-	-	--
LIPID-N-0482	PI(18:0_18:1)	GP	PI	863.573	864.573	[M-H]-	C45H85O13P	25032	50509	33017	35119	39434	43362	18156	32575	19833	42961	45906	33962	32112	23251	39459	37249	25522	40717	-	-	52928410	LMGP06010957	-	-	-	--
LIPID-N-0484	PI(18:0_19:1)	GP	PI	877.581	892.604	[M-H]-	C47H89O13P	49577	42542	34871	31857	17131	40397	64234	26377	47321	39049	28536	55689	31874	26733	39199	48560	29175	47341	-	-	52927739	LMGP06010286	-	-	-	--
LIPID-N-0490	PI(18:2_16:0)	GP	PI	833.526	834.526	[M-H]-	C43H79O13P	146540	120080	120160	87347	76678	51730	88345	81855	62326	200990	89847	70155	278620	291910	288040	193030	172810	190550	-	HMDB0009846	52928300	LMGP06010847	-	88640	-	--
LIPID-N-0491	PI(16:1_18:1)	GP	PI	833.526	834.526	[M-H]-	C43H79O13P	192350	180300	176530	215170	111800	156800	121990	149720	134770	289610	273650	140630	303410	291050	239150	195560	228340	218450	-	HMDB0009801	52928326	LMGP06010873	-	88562	-	--
LIPID-N-0493	PI(17:1_18:1)	GP	PI	847.534	848.541	[M-H]-	C44H81O13P	74978	57764	52064	42192	32282	14270	45379	31076	23689	71534	62399	45423	73849	67809	71332	57549	50291	42961	-	-	52927680	LMGP06010227	-	-	-	--
LIPID-N-0494	PI(17:0_18:2)	GP	PI	847.534	848.541	[M-H]-	C44H81O13P	41710	47897	37715	13443	9	19755	37240	31648	53869	79412	42717	27977	29754	39211	20447	33040	16401	24948	-	-	52927654	LMGP06010201	-	-	-	--
LIPID-N-0495	PI(18:0_18:2)	GP	PI	861.557	862.557	[M-H]-	C45H83O13P	402380	419100	348480	717970	486650	539660	382090	379030	389320	616820	470490	272300	575970	677960	600060	548250	557370	533850	-	HMDB0009809	52928409	LMGP06010956	-	-	-	--
LIPID-N-0496	PI(18:1_18:1)	GP	PI	861.557	862.557	[M-H]-	C45H83O13P	1153600	872020	1003200	2236400	1225400	1333400	1593300	1482100	1141900	1839300	2142300	1016600	2647200	2327400	2002400	1966200	1736700	1707200	-	-	-	-	-	-	-	--
LIPID-N-0499	PI(18:0_19:2)	GP	PI	875.565	876.573	[M-H]-	C46H85O13P	455250	478640	481690	324830	206730	350060	432980	290110	348520	492070	348420	407200	416340	421950	430840	363780	463660	417350	-	-	-	-	-	-	-	--
LIPID-N-0502	PI(18:0_20:2)	GP	PI	889.588	890.588	[M-H]-	C47H87O13P	13345	19022	27481	26356	18967	20978	12668	27352	18039	28314	26269	48299	28220	9927.6	18391	34488	18894	34301	-	HMDB0009876	52927990	LMGP06010537	-	89148	-	--
LIPID-N-0504	PI(18:0_22:2)	GP	PI	917.605	918.62	[M-H]-	C49H91O13P	12512	14858	14508	12921	10641	9964	13720	13616	13325	14462	16158	16208	15734	7711.2	19299	16609	14277	16750	-	-	52927742	LMGP06010289	-	-	-	--
LIPID-N-0505	PI(18:2_16:1)	GP	PI	831.51	834.526	[M-H]-	C43H79O13P	19072	17223	20659	15610	18791	7236.6	19860	24629	15680	28956	25256	9	41008	33976	34789	26181	26037	27167	-	-	52927767	LMGP06010314	-	-	-	--
LIPID-N-0506	PI(18:3_16:0)	GP	PI	831.51	832.51	[M-H]-	C43H77O13P	11610	28474	27253	7806.8	9	8224	5064.3	9	9	7744	6216.2	9	22592	18198	9710.5	13661	8550.2	10105	-	-	52927793	LMGP06010340	-	-	-	--
LIPID-N-0508	PI(18:1_18:2)	GP	PI	859.541	860.541	[M-H]-	C45H81O13P	533300	496040	412710	438990	322910	336820	504170	394550	412480	536840	428150	264920	601280	773220	434370	582580	507120	573400	-	HMDB0009838	52928384	LMGP06010931	-	88611	-	--
LIPID-N-0509	PI(16:0_20:3)	GP	PI	859.541	860.541	[M-H]-	C45H81O13P	62564	68678	82010	46530	44835	43124	82646	71518	62660	109230	100730	43555	164570	196800	89373	82764	95355	90285	-	HMDB0009788	52928328	LMGP06010875	-	88389	-	--
LIPID-N-0511	PI(17:0_20:3)	GP	PI	873.549	874.557	[M-H]-	C46H83O13P	9	21466	23516	14768	6619.1	11425	18286	11878	18222	21132	16167	8525.4	20177	16348	7710.4	14532	11467	11698	-	-	52927662	LMGP06010209	-	-	-	--
LIPID-N-0512	PI(18:1_19:2)	GP	PI	873.549	874.557	[M-H]-	C46H83O13P	64523	63047	76791	34641	15654	72565	70746	52153	41980	64164	78549	53880	73470	94931	84854	53641	62568	50749	-	-	-	-	-	-	-	--
LIPID-N-0514	PI(20:3_18:0)	GP	PI	887.573	888.573	[M-H]-	C47H85O13P	225410	272080	225420	231570	136100	214250	277200	214130	223110	279860	317130	184180	257540	367810	240740	251510	267820	213620	-	HMDB0009880	53480094	LMGP06010568	-	89133	-	--
LIPID-N-0515	PI(18:1_20:2)	GP	PI	887.573	888.573	[M-H]-	C47H85O13P	42147	40578	41143	42372	23252	24330	55868	50154	28603	105220	116870	47209	158420	199090	128630	73485	77557	79888	-	-	52927755	LMGP06010302	-	-	-	--
LIPID-N-0521	PI(18:2_18:2)	GP	PI	857.526	858.526	[M-H]-	C45H79O13P	89937	141050	98821	50796	52962	32116	141930	97452	101100	111100	93641	72806	118420	144780	101200	106920	106410	84307	-	HMDB0009850	52928380	LMGP06010927	-	-	-	--
LIPID-N-0522	PI(16:0_20:4)	GP	PI	857.526	858.526	[M-H]-	C45H79O13P	1148400	1323700	2105000	1319000	1040000	728040	1103900	963750	1018000	1589000	1968700	2033700	2054800	1563500	1269900	1718700	1421600	1266100	-	HMDB0009789	52928411	LMGP06010958	-	-	-	--
LIPID-N-0523	PI(17:0_20.4)	GP	PI	871.534	872.541	[M-H]-	C46H81O13P	2096900	2645300	3058400	1279600	857200	579960	1050000	1121400	979030	1556300	1310000	1040700	1149200	917610	1167100	1268400	1303600	1544200	-	-	9547141	LMGP06010004	-	-	-	--
LIPID-N-0524	PI(18:0_20:4)	GP	PI	885.557	886.557	[M-H]-	C47H83O13P	20589000	23463000	24180000	18673000	16429000	17402000	18133000	16756000	13721000	21410000	20627000	24615000	19515000	18920000	23165000	23680000	20385000	23215000	-	HMDB0009815	42607491	LMGP06010010	-	-	-	--
LIPID-N-0525	PI(20:3_18:1)	GP	PI	885.557	886.557	[M-H]-	C47H83O13P	89459	65518	71627	131690	126710	117040	144030	142560	84684	257650	358580	231850	249040	202920	166400	146120	204340	128510	-	HMDB0009881	53480095	LMGP06010569	-	89131	-	--
LIPID-N-0529	PI(18:0_22:4)	GP	PI	913.588	914.588	[M-H]-	C49H87O13P	23047	17471	22394	39150	28752	25965	37013	25462	26183	57722	36171	24911	65692	86915	41926	39960	55176	43007	-	HMDB0009817	53480065	LMGP06010853	-	88573	-	--
LIPID-N-0533	PI(20:4_16:1)	GP	PI	855.51	856.51	[M-H]-	C45H77O13P	26553	24666	36620	25597	30301	18695	21008	16710	17719	21458	51931	22468	42466	43014	29495	32669	28680	28176	-	-	52928047	LMGP06010594	-	-	-	--
LIPID-N-0534	PI(16:0_20:5)	GP	PI	855.51	856.51	[M-H]-	C45H77O13P	7152.9	18622	16186	5767.9	7314.6	5166.7	9745.3	2436	3958	4864.4	5162.2	4559.4	3938.2	9064.5	923.17	9440.1	10400	8541.1	-	-	52928076	LMGP06010623	-	-	-	--
LIPID-N-0535	PI(17:1_20:4)	GP	PI	869.517	870.526	[M-H]-	C46H79O13P	8523.1	12993	20809	1850.4	9	9	9	9	4640.2	8767.3	12500	14460	9	8831.9	10658	13505	8105.7	11117	-	-	52927691	LMGP06010238	-	-	-	--
LIPID-N-0536	PI(18:2_20:3)	GP	PI	883.541	884.541	[M-H]-	C47H81O13P	28672	29312	36716	17218	15970	6009.4	40421	18544	34911	64973	47162	25082	44886	57332	31259	38604	33648	33357	-	HMDB0009854	53480084	LMGP06010327	-	88658	-	--
LIPID-N-0538	PI(20:4_18:1)	GP	PI	883.541	884.541	[M-H]-	C47H81O13P	5381300	5147400	4984000	6290100	4820700	4569200	6210700	5627500	5554500	9434200	9879700	10223000	6865800	6765000	7089200	7430100	6395000	7295800	-	HMDB0009895	53480102	LMGP06010599	-	89128	-	--
LIPID-N-0539	PI(18:0_20:5)	GP	PI	883.541	884.541	[M-H]-	C47H81O13P	339990	458290	349630	226410	176080	211690	118460	131630	128920	160360	145080	159800	97037	104020	98528	214070	199640	188150	-	-	52928081	LMGP06010628	-	-	-	--
LIPID-N-0541	PI(18:1_22:4)	GP	PI	911.573	912.573	[M-H]-	C49H85O13P	19789	14985	14600	17763	22420	12563	12491	13363	15794	26896	34823	18401	34939	50714	27202	24972	31447	32365	-	-	52927760	LMGP06010307	-	-	-	--
LIPID-N-0543	PI(20:4_20:1)	GP	PI	911.573	912.573	[M-H]-	C49H85O13P	266920	195420	229020	216880	178430	141960	176390	222480	169110	373080	542380	272690	491060	398780	301070	325260	311810	300800	-	HMDB0009898	52928060	LMGP06010607	-	89122	-	--
LIPID-N-0544	PI(18:0_22:5)	GP	PI	911.573	912.573	[M-H]-	C49H85O13P	98322	123280	75023	91424	72024	73188	92540	42984	57601	70436	63591	54383	116410	129510	108970	94639	99019	101450	-	-	-	-	-	-	-	--
LIPID-N-0547	PI(18:2_20:4)	GP	PI	881.526	882.526	[M-H]-	C47H79O13P	293820	358860	439440	237400	284580	127380	543290	455280	457930	788400	699200	633750	759520	760960	493810	586370	497960	516730	-	-	52928298	LMGP06010845	-	-	-	--
LIPID-N-0548	PI(16:0_22:6)	GP	PI	881.526	882.526	[M-H]-	C47H79O13P	30754	33085	46538	33020	21054	29030	17783	24882	15556	42524	33956	26428	119630	102060	136800	63093	35353	52404	-	-	52927464	LMGP06010011	-	-	-	--
LIPID-N-0549	PI(18:1_20:5)	GP	PI	881.526	882.526	[M-H]-	C47H79O13P	120850	141830	134840	94985	75302	94686	77799	72349	74172	81856	111150	76100	59750	69631	55365	91022	105110	100370	-	-	52928279	LMGP06010826	-	-	-	--
LIPID-N-0551	PI(18:0_22:6)	GP	PI	909.557	910.557	[M-H]-	C49H83O13P	152350	137450	136530	130710	83570	82619	105870	88612	57603	149230	133310	126840	345270	251590	395580	146750	148550	161040	-	HMDB0009821	52927465	LMGP06010012	-	88600	-	--
LIPID-N-0552	PI(20:2_20:4)	GP	PI	909.557	910.557	[M-H]-	C49H83O13P	319830	336740	416120	199880	145010	151100	233920	272740	201390	562990	612500	377720	571210	628850	485350	340970	423760	387740	-	-	52928002	LMGP06010549	-	-	-	--
LIPID-N-0553	PI(18:1_22:5)	GP	PI	909.557	910.557	[M-H]-	C49H83O13P	42949	27917	26211	25045	14682	16676	15607	8297.3	13097	23375	22870	21893	26320	38787	26310	28817	27513	27315	-	-	-	-	-	-	-	--
LIPID-N-0555	PI(20:3_20:4)	GP	PI	907.541	908.541	[M-H]-	C49H81O13P	79546	102150	132560	36528	35147	12951	48555	54154	55775	100170	107410	79918	132470	124740	86559	99061	96154	99868	-	-	-	-	-	-	-	--
LIPID-N-0556	PI(18:1_22:6)	GP	PI	907.541	908.541	[M-H]-	C49H81O13P	330170	380700	314130	263840	148610	147170	252870	224110	139780	546690	367200	286020	766330	661240	1307700	414280	436370	438670	-	-	52927466	LMGP06010013	-	-	-	--
LIPID-N-0557	PI(20:4_20:4)	GP	PI	905.526	906.526	[M-H]-	C49H79O13P	42817	61700	65599	32779	24099	15762	50782	67526	46640	70531	94423	80595	89663	102380	99604	72590	70107	73289	-	-	52928280	LMGP06010827	-	-	-	--
LIPID-N-0563	PS(18:0_18:0)	GP	PS	790.56	791.568	[M-H]-	C42H82NO10P	16977000	18529000	16977000	14084000	10899000	13809000	17585000	18660000	19338000	24911000	22600000	25006000	27100000	25382000	28664000	21260000	19904000	22509000	C02737	HMDB0012378	9547096	LMGP03010036	-	84519	-	ko00260,ko00564,ko01100,ko05140,ko05146,ko05322
LIPID-N-0567	PS(16:0_18:1)	GP	PS	760.513	761.521	[M-H]-	C40H76NO10P	44376	23717	66364	77144	117860	96743	47509	88215	74776	112010	170250	63684	86417	121580	106700	102100	102430	79951	C02737	HMDB0012357	5283499	LMGP03010007	-	34086	-	ko00260,ko00564,ko01100,ko05140,ko05146,ko05322
LIPID-N-0568	PS(18:0_16:1)	GP	PS	760.513	761.521	[M-H]-	C40H76NO10P	75997	68459	50726	57005	81743	57386	53817	44475	42531	77035	59445	82476	43742	49896	75586	40431	62446	67457	C02737	HMDB0012377	52925996	LMGP03010887	-	90036	-	ko00260,ko00564,ko01100,ko05140,ko05146,ko05322
LIPID-N-0569	PS(18:0_17:1)	GP	PS	774.529	775.536	[M-H]-	C41H78NO10P	43753	55489	71856	36996	22649	111410	39829	65976	66701	109150	94261	99196	85115	78540	138780	81551	78765	96423	C02737	-	52925423	LMGP03010313	-	-	-	ko00260,ko00564,ko01100,ko05140,ko05146,ko05322
LIPID-N-0570	PS(18:0_18:1)	GP	PS	788.544	789.552	[M-H]-	C42H80NO10P	31788	26514	31593	50350	67241	72301	30116	59664	49341	68866	103880	46633	78308	84292	106420	66500	71689	82192	C02737	HMDB0010163	59720717	LMGP03010025	-	79096	-	ko00260,ko00564,ko01100,ko05140,ko05146,ko05322
LIPID-N-0572	PS(18:1_20:0)	GP	PS	816.575	817.583	[M-H]-	C44H84NO10P	101110	146400	125480	211520	293110	224700	184420	295100	293200	416610	293170	260550	288970	314430	387050	260480	280730	260990	C02737	HMDB0112350	131819724	LMGP03010957	-	-	-	ko00260,ko00564,ko01100,ko05140,ko05146,ko05322
LIPID-N-0574	PS(18:2_16:0)	GP	PS	758.497	759.505	[M-H]-	C40H74NO10P	22409	11548	15889	11376	17041	13804	17214	17276	11056	15662	15977	16955	14252	16094	9943.8	20421	19586	22144	C02737	HMDB0012398	52925986	LMGP03010877	-	90026	-	ko00260,ko00564,ko01100,ko05140,ko05146,ko05322
LIPID-N-0576	PS(18:0_17:2)	GP	PS	772.513	773.521	[M-H]-	C41H76NO10P	47653	83033	70898	39480	18461	64702	42964	61078	63763	90075	73275	80324	68733	44531	91447	66600	65497	65048	C02737	-	52925424	LMGP03010314	-	-	-	ko00260,ko00564,ko01100,ko05140,ko05146,ko05322
LIPID-N-0577	PS(18:0_18:2)	GP	PS	786.529	787.536	[M-H]-	C42H78NO10P	186190	160770	216310	233580	261160	260400	198850	245410	203640	406630	316030	240170	233420	267580	259060	264940	305850	263410	C02737	HMDB0012380	9547091	LMGP03010031	-	84513	-	ko00260,ko00564,ko01100,ko05140,ko05146,ko05322
LIPID-N-0579	PS(18:1_20:1)	GP	PS	814.56	815.568	[M-H]-	C44H82NO10P	8405	12785	10025	20464	22991	26233	15341	26726	18778	31398	26738	18476	22487	19271	32593	22281	21403	22252	C02737	HMDB0112412	52926063	LMGP03010956	-	-	-	ko00260,ko00564,ko01100,ko05140,ko05146,ko05322
LIPID-N-0584	PS(18:0_20:3)	GP	PS	812.544	813.552	[M-H]-	C44H80NO10P	231290	262150	309390	327250	284950	376380	255900	307820	285680	491640	432260	344370	378040	361720	370960	394640	393160	352930	C02737	HMDB0012382	52925994	LMGP03010885	-	84512	-	ko00260,ko00564,ko01100,ko05140,ko05146,ko05322
LIPID-N-0587	PS(16:0_20:4)	GP	PS	782.497	783.505	[M-H]-	C42H74NO10P	81175	73135	101130	92666	104300	110700	84695	87578	73704	122060	106700	106950	52818	56493	65367	92694	115950	97882	C02737	HMDB0012361	24779544	LMGP03010038	-	90029	-	ko00260,ko00564,ko01100,ko05140,ko05146,ko05322
LIPID-N-0588	PS(17:0_20:4)	GP	PS	796.513	797.521	[M-H]-	C43H76NO10P	48412	62644	60636	48862	28599	68447	84280	59173	52118	78520	55213	49800	80993	53844	45492	81428	77278	84572	C02737	-	5283501	LMGP03010003	-	-	-	ko00260,ko00564,ko01100,ko05140,ko05146,ko05322
LIPID-N-0589	PS(18:0_20:4)	GP	PS	810.529	811.536	[M-H]-	C44H78NO10P	488530	539770	693050	561920	656110	708690	547080	564770	517120	911300	753270	795230	638670	563710	781530	785780	729400	773450	C02737	HMDB0012383	24779545	LMGP03010039	-	79113	-	ko00260,ko00564,ko01100,ko05140,ko05146,ko05322
LIPID-N-0591	PS(22:4_18:0)	GP	PS	838.56	839.568	[M-H]-	C46H82NO10P	38410	40242	52295	57049	45516	58296	51384	40533	48789	65636	63462	62953	64208	63522	71057	63175	61285	56812	C02737	HMDB0112793	52925908	LMGP03010798	-	-	-	ko00260,ko00564,ko01100,ko05140,ko05146,ko05322
LIPID-N-0592	PS(16:0_20:5)	GP	PS	780.482	781.489	[M-H]-	C42H72NO10P	25247	32521	48767	20257	30929	31319	12111	24719	16145	22730	20807	19133	9	11385	9177	26168	22134	23121	C02737	HMDB0112348	52926010	LMGP03010902	-	-	-	ko00260,ko00564,ko01100,ko05140,ko05146,ko05322
LIPID-N-0593	PS(18:0_20:5)	GP	PS	808.513	809.521	[M-H]-	C44H76NO10P	17518	40738	19417	46615	32683	42479	34673	27533	33261	41024	19672	29421	27359	25919	42747	24005	22580	24534	C02737	HMDB0112378	52925993	LMGP03010884	-	-	-	ko00260,ko00564,ko01100,ko05140,ko05146,ko05322
LIPID-N-0595	PS(18:0_22:5)	GP	PS	836.544	837.552	[M-H]-	C46H80NO10P	1692800	1875200	1514700	1921700	1560900	1837800	1406000	1350100	1343700	2007400	1690700	2050700	1803100	1459800	2440000	1723600	1875500	1776400	C02737	HMDB0010166	53480355	-	-	90040	-	ko00260,ko00564,ko01100,ko05140,ko05146,ko05322
LIPID-N-0596	PS(16:0_22:6)	GP	PS	806.497	807.505	[M-H]-	C44H74NO10P	1625600	1860800	3015800	2332900	2235700	2433200	2211600	1901700	1830900	3296800	2898200	2398100	2593200	2797000	1961400	2556600	2632500	2760800	C02737	HMDB0012362	46891805	LMGP03010043	-	79103	-	ko00260,ko00564,ko01100,ko05140,ko05146,ko05322
LIPID-N-0598	PS(18:0_22:6)	GP	PS	834.529	835.536	[M-H]-	C46H78NO10P	3030200	3001000	4316000	2931000	2260000	3389800	3237100	3536500	2818200	6143700	4146600	3946400	6564400	5369100	4639200	4590500	4289400	4494400	C02737	HMDB0010167	24779546	LMGP03010040	-	79098	-	ko00260,ko00564,ko01100,ko05140,ko05146,ko05322
LIPID-N-0599	PS(18:1_22:6)	GP	PS	832.513	833.521	[M-H]-	C46H76NO10P	221470	183440	288260	240530	175630	253350	218450	219060	183730	348280	288240	242820	263760	264630	187580	272360	257630	285000	C02737	HMDB0012395	52925155	LMGP03010045	-	90025	-	ko00260,ko00564,ko01100,ko05140,ko05146,ko05322
LIPID-N-0602	CerP(d18:1/16:0)	SP	CerP	616.471	617.478	[M-H]-	C34H68NO6P	6788.6	4139.7	8209.8	18548	11896	7770.6	9243.9	8227.4	11856	20952	24384	9831.7	9813.5	9926	17095	15532	20831	17565	-	HMDB0010700	5283581	LMSP02050002	-	73145	-	--
LIPID-N-0615	LPA(0:0/16:0)	GP	LPA	409.236	410.243	[M-H]-	C19H39O7P	57051	114340	100580	508320	289830	83456	79100	74575	60799	121060	98587	78142	87134	80029	86217	144680	144680	125860	C00681	HMDB0007849	56960317	LMGP10050042	-	-	-	ko00561,ko00564,ko01100,ko04072,ko04080,ko04540,ko04810,ko04975,ko04977,ko05130,ko05200
LIPID-N-0616	LPA(0:0/18:0)	GP	LPA	437.267	438.275	[M-H]-	C21H43O7P	20572	38200	67949	43914	31338	42734	35614	29937	19724	44845	41824	22351	50434	35884	63543	42797	38272	41396	C00681	HMDB0007850	76041074	LMGP10050043	-	-	-	ko00561,ko00564,ko01100,ko04072,ko04080,ko04540,ko04810,ko04975,ko04977,ko05130,ko05200
LIPID-N-0617	LPA(0:0/18:1)	GP	LPA	435.259	436.259	[M-H]-	C21H41O7P	30744	36222	39217	161630	171540	39673	47100	55784	33851	78179	80858	50087	55465	55717	50122	72299	72924	69536	C00681	HMDB0007855	5497152	LMGP10050008	-	-	-	ko00561,ko00564,ko01100,ko04072,ko04080,ko04540,ko04810,ko04975,ko04977,ko05130,ko05200
LIPID-N-0618	LPA(0:0/18:2)	GP	LPA	433.236	434.243	[M-H]-	C21H39O7P	17852	22183	16836	61474	87556	17747	24917	28011	20498	39302	32887	25061	29651	30238	24300	35047	33665	36876	C00681	HMDB0007856	20835023	LMGP10050017	-	-	-	ko00561,ko00564,ko01100,ko04072,ko04080,ko04540,ko04810,ko04975,ko04977,ko05130,ko05200
LIPID-N-0619	LPA(0:0/20:4)	GP	LPA	457.236	458.243	[M-H]-	C23H39O7P	43281	57677	29588	353000	308730	34780	32441	87617	44379	78706	94722	108350	37371	52869	25820	111250	93989	105840	C00681	-	53478599	LMGP10050013	-	-	-	ko00561,ko00564,ko01100,ko04072,ko04080,ko04540,ko04810,ko04975,ko04977,ko05130,ko05200
LIPID-N-0620	LPA(0:0/22:6)	GP	LPA	481.236	482.243	[M-H]-	C25H39O7P	31229	44475	31335	209080	181490	28315	26262	55337	28711	62714	73556	54658	38165	41888	24108	65525	63308	62136	C00681	-	53478599	LMGP10050019	-	-	-	ko00561,ko00564,ko01100,ko04072,ko04080,ko04540,ko04810,ko04975,ko04977,ko05130,ko05200
LIPID-N-0623	PA(16:0_16:0)	GP	PA	647.465	648.473	[M-H]-	C35H69O8P	15472	20958	17514	31630	21586	22988	25328	22421	27782	28088	75993	29884	54397	36627	47576	14550	32449	27928	C00416	-	446066	LMGP10010012	-	-	-	ko00561,ko00564,ko01100,ko04024,ko04070,ko04072,ko04666,ko04912,ko04975,ko05200,ko05212,ko05231
LIPID-N-0633	PA(16:0_18:2)	GP	PA	671.465	672.473	[M-H]-	C37H69O8P	13720	22121	19582	29250	36918	17321	27012	36118	27938	51247	34915	21575	21641	32683	18518	34636	27422	27674	C00416	HMDB0007860	9547167	LMGP10010023	-	73259	-	ko00561,ko00564,ko01100,ko04024,ko04070,ko04072,ko04666,ko04912,ko04975,ko05200,ko05212,ko05231
LIPID-N-0635	PA(18:1_18:1)	GP	PA	699.496	700.504	[M-H]-	C39H73O8P	37642	36014	53356	127110	109020	48762	44690	108810	129710	132440	102440	192690	84559	107600	105310	117010	134300	106170	C00416	HMDB0007865	14057128	LMGP10010962	14268-17-8	83775	-	ko00561,ko00564,ko01100,ko04024,ko04070,ko04072,ko04666,ko04912,ko04975,ko05200,ko05212,ko05231
LIPID-N-0639	PA(18:2_18:2)	GP	PA	695.465	696.473	[M-H]-	C39H69O8P	12904	8385.7	9846.1	34991	34729	10998	14134	45914	41865	54220	34641	24251	24784	40506	17811	29468	30631	27545	C00416	-	460605	LMGP10010957	-	-	-	ko00561,ko00564,ko01100,ko04024,ko04070,ko04072,ko04666,ko04912,ko04975,ko05200,ko05212,ko05231
LIPID-N-0640	PA(18:0_20:4)	GP	PA	723.496	724.504	[M-H]-	C41H73O8P	13506	18314	19791	56178	42840	26075	24359	27049	25085	23574	28973	30869	27666	44764	44317	18838	22295	44237	C00416	-	460605	LMGP10010024	-	-	-	ko00561,ko00564,ko01100,ko04024,ko04070,ko04072,ko04666,ko04912,ko04975,ko05200,ko05212,ko05231
LIPID-N-0643	PA(16:1_22:4)	GP	PA	721.481	722.489	[M-H]-	C41H71O8P	47812	44632	35544	97325	84857	39220	30422	59349	36298	63329	51927	73625	45379	50677	53250	57109	74677	50567	C00416	-	460605	LMGP10010223	-	-	-	ko00561,ko00564,ko01100,ko04024,ko04070,ko04072,ko04666,ko04912,ko04975,ko05200,ko05212,ko05231
LIPID-N-0647	PA(18:0_22:6)	GP	PA	747.496	748.504	[M-H]-	C43H73O8P	134490	134950	178710	123700	66659	145500	120130	156060	137380	207390	182620	213450	163710	112450	209450	146590	146310	141980	C00416	-	460605	LMGP10010039	-	-	-	ko00561,ko00564,ko01100,ko04024,ko04070,ko04072,ko04666,ko04912,ko04975,ko05200,ko05212,ko05231
LIPID-N-0659	LPA(22:5)	GP	LPA	483.236	482.243	[M-H]-	C25H39O7P	113820	164360	248090	222230	186030	107720	139090	122340	94113	110730	110520	88410	154450	87754	136750	135100	127950	154320	C00681	-	-	-	-	-	-	ko00561,ko00564,ko01100,ko04072,ko04080,ko04540,ko04810,ko04975,ko04977,ko05130,ko05200
LIPID-N-0662	LPG(18:3)	GP	LPG	505.257	506.264	[M-H]-	C24H43O9P	31429	59394	54543	38217	30796	30384	39769	23313	21280	42169	28795	27679	43212	25484	38621	36491	31564	30235	-	-	52927443	LMGP04050020	-	-	-	--
LIPID-N-0664	LPG(20:1)	GP	LPG	537.319	538.327	[M-H]-	C26H51O9P	10978	20212	17989	20980	20834	21737	23375	9707.8	6788.6	12129	18407	7444.5	21092	10198	29361	13668	20638	18241	-	-	52927446	LMGP04050023	-	-	-	--
LIPID-N-0665	LPG(20:2)	GP	LPG	535.304	536.311	[M-H]-	C26H49O9P	480610	661850	668270	708130	697270	638340	1077700	297400	330630	633710	563510	347610	653830	331540	1018300	585550	689480	715500	-	-	52927447	LMGP04050024	-	-	-	--
LIPID-N-0666	LPG(20:3)	GP	LPG	533.288	534.296	[M-H]-	C26H47O9P	72308	95841	51621	38819	91790	72261	86491	55240	59986	52462	80163	66320	83885	51076	75414	60659	76177	77747	-	-	52927448	LMGP04050025	-	-	-	--
LIPID-N-0668	LPG(22:4)	GP	LPG	559.304	560.311	[M-H]-	C28H49O9P	34429	15014	10660	16495	16759	13104	22453	32392	35899	24860	18650	31823	23308	24092	19558	21954	25348	27989	-	-	52927440	LMGP04050017	-	-	-	--
LIPID-N-0681	LPI(17:0)	GP	LPI	585.304	586.312	[M-H]-	C26H51O12P	665910	1119400	2005100	763160	215660	284910	510590	275000	201530	417540	371060	240370	563230	413550	520320	593020	596530	763580	-	-	52928624	LMGP06050029	-	-	-	--
LIPID-N-0682	LPI(18:3)	GP	LPI	593.273	594.281	[M-H]-	C27H47O12P	12761	22731	31951	11723	10656	5278.2	9175.4	6369.3	3578.1	10168	14801	4864.3	13132	17897	11862	14387	18442	16975	-	-	52928611	LMGP06050016	-	-	-	--
LIPID-N-0683	LPI(19:0)	GP	LPI	613.335	614.343	[M-H]-	C28H55O12P	50751	64902	69530	43367	19022	33910	29225	24813	17026	35301	30356	20872	37299	31261	41057	42945	40011	39881	-	-	52928622	LMGP06050027	-	-	-	--
LIPID-N-0684	LPI(20:0)	GP	LPI	627.351	628.359	[M-H]-	C29H57O12P	4495.9	4759.5	4319.5	5172.5	3545.1	4644.2	4350.1	2591	1946.7	5239	3335.2	1836.2	5620.1	4809.6	3756.8	5247.5	3870.1	5298.2	-	-	52928606	LMGP06050011	-	-	-	--
LIPID-N-0686	LPI(20:2)	GP	LPI	623.32	624.327	[M-H]-	C29H53O12P	101710	152170	180050	139640	47624	71245	138940	86970	68667	153560	190710	109040	346530	235180	233240	145360	167610	204580	-	-	52928615	LMGP06050020	-	-	-	--
LIPID-N-0692	PA(18:1_18:2)	GP	PA	697.481	698.489	[M-H]-	C39H71O8P	102430	78399	95950	94437	94741	63551	112970	104370	74142	85282	64576	62248	51330	73991	79531	79249	97949	59004	C00416	-	52929548	LMGP10010961	-	-	-	ko00561,ko00564,ko01100,ko04024,ko04070,ko04072,ko04666,ko04912,ko04975,ko05200,ko05212,ko05231
LIPID-N-0695	FFA(19:0)	FA	FFA	297.279	298.287	[M-H]-	C19H38O2	430080	736780	509300	430640	1123500	349010	346600	738780	358380	402990	455820	453060	514550	342060	901130	682060	632460	665640	-	HMDB0000772	12591	LMFA01010019	-	39246	5738	--
LIPID-N-0700	FFA(28:0)	FA	FFA	423.42	424.428	[M-H]-	C28H56O2	103360	84766	104310	223100	144820	95314	165590	141800	127940	125500	126860	92895	99755	166940	126100	124040	173170	95004	-	HMDB0002348	10470	LMFA01010028	-	31001	6638	--
LIPID-N-0701	FFA(29:0)	FA	FFA	437.436	438.444	[M-H]-	C29H58O2	9	9	9	42067	35555	25192	34649	40351	18876	27737	39145	40654	30825	27925	15066	40164	26845	19334	-	-	20245	LMFA01010029	-	-	-	--
LIPID-N-0702	FFA(30:0)	FA	FFA	451.452	452.459	[M-H]-	C30H60O2	9	9	13066	48598	37659	22091	44856	27584	48276	44387	46125	38223	14971	40763	9	38389	41824	30518	-	HMDB0030925	10471	LMFA01010030	-	31003	-	--
LIPID-N-0714	FFA(32:1)	FA	FFA	477.467	478.475	[M-H]-	C32H62O2	28996	34229	32603	84413	72543	50611	58800	42394	44741	53623	57569	43160	22525	46521	20911	33747	40799	43498	-	-	5282778	LMFA01030098	-	-	-	--
LIPID-N-0716	FFA(36:1)	FA	FFA	533.53	534.538	[M-H]-	C36H70O2	18558	25465	9	23078	40979	9	31406	35684	36149	25894	37853	22453	43596	30792	43132	28864	26906	32623	-	-	-	-	-	-	-	--
LIPID-N-0718	FFA(17:2)	FA	FFA	265.217	266.225	[M-H]-	C17H30O2	207780	256740	354410	232560	452630	276310	108530	144610	130870	113190	157490	94000	169930	139480	218980	224490	199620	215310	-	-	5312622	LMFA01030483	-	-	-	--
LIPID-N-0719	FFA(19:2)	FA	FFA	293.248	294.256	[M-H]-	C19H34O2	243750	293080	199470	154210	251280	248920	137330	78780	104040	148180	147370	119690	203140	121290	232480	123750	179950	225010	-	-	52921851	LMFA01030899	-	-	-	--
LIPID-N-0721	FFA(26:2)	FA	FFA	391.358	392.365	[M-H]-	C26H48O2	16716	53184	56158	39830	50368	46595	34774	32716	60823	97107	42275	57253	48169	44676	58479	76437	53378	46335	-	-	52921841	LMFA01030876	-	-	-	--
LIPID-N-0723	FFA(16:3)	FA	FFA	249.185	250.193	[M-H]-	C16H26O2	676980	760890	984600	2147200	4968200	4017600	952880	445380	472650	255410	491700	585530	921880	405610	784690	1190900	1272700	1406600	-	-	52921838	LMFA01030869	-	-	-	--
LIPID-N-0725	FFA(30:6)	FA	FFA	439.358	440.365	[M-H]-	C30H48O2	151810	136180	120640	93403	263760	121990	161910	168310	135810	390750	175470	192860	272670	95914	191660	245570	183350	180450	-	-	52921815	LMFA01030840	-	-	-	--
LIPID-N-0729	PE(O-16:0_16:0)	GP	PE-O	676.528	677.536	[M-H]-	C37H76NO7P	10467	8199.2	19335	19750	12697	14989	18555	21638	18259	19784	17857	14704	24224	36287	23908	19811	21321	25887	-	-	52925038	LMGP02020103	-	-	-	--
LIPID-N-0730	PE(O-18:0_16:0)	GP	PE-O	704.559	705.567	[M-H]-	C39H80NO7P	3283.1	5062.9	9015.7	11069	7652.5	11078	10849	13173	10060	12448	11492	10990	15430	19789	14843	11265	14649	13189	-	-	52925029	LMGP02020094	-	-	-	--
LIPID-N-0731	PE(O-20:0_16:0)	GP	PE-O	732.591	733.599	[M-H]-	C41H84NO7P	9	9	9	2466.1	1539.4	3390.8	2417.6	3227.5	2612.4	3563.3	3065.9	2672.5	3432.7	2581.9	3943.3	3086.4	3116.7	2764.2	-	-	52925026	LMGP02020091	-	-	-	--
LIPID-N-0734	PE(O-16:1_16:0)	GP	PE-O	674.512	675.52	[M-H]-	C37H74NO7P	21278	34130	140230	53223	44027	54603	49267	37512	41170	48928	52905	41887	57468	49253	60029	60676	56092	64595	-	-	-	-	-	-	-	--
LIPID-N-0736	PE(O-16:0_18:1)	GP	PE-O	702.544	703.552	[M-H]-	C39H78NO7P	12795	12823	16936	30171	25039	33720	32295	38492	36769	52783	46812	42634	40892	55142	67452	44148	35646	36879	-	HMDB0011157	42607455	LMGP02020018	-	-	-	--
LIPID-N-0738	PE(O-18:0_18:1)	GP	PE-O	730.575	731.583	[M-H]-	C41H82NO7P	9	9	4771.6	6566.1	4718.8	8679.6	8065.5	7297.5	7676.1	9706.9	9900.8	9654.1	9960.5	8882.1	13713	9963.1	9248.4	10995	-	-	52924982	LMGP02020047	-	-	-	--
LIPID-N-0748	PE(O-16:1_16:1)	GP	PE-O	672.497	673.505	[M-H]-	C37H72NO7P	65348	67035	61783	57880	32765	70240	62147	65493	68942	128230	126100	140070	92597	98154	122830	127040	97933	98081	-	-	-	-	-	-	-	--
LIPID-N-0749	PE(O-16:0_18:2)	GP	PE-O	700.528	701.536	[M-H]-	C39H76NO7P	40973	27336	24898	18147	13751	32960	37520	34514	36157	66508	54876	48971	35904	44197	49145	36010	48265	42318	-	-	52925035	LMGP02020100	-	-	-	--
LIPID-N-0750	PE(O-16:1_18:1)	GP	PE-O	700.528	701.536	[M-H]-	C39H76NO7P	146770	152340	217460	143940	138310	242120	157610	154920	201840	304480	268950	230540	231060	206620	296060	220820	229960	218050	-	-	-	-	-	-	-	--
LIPID-N-0753	PE(O-18:1_18:1)	GP	PE-O	728.559	729.567	[M-H]-	C41H80NO7P	28421	27296	49342	25861	25660	44158	28792	32694	35817	55998	53782	36839	44259	35151	58633	36931	38150	36272	-	-	-	-	-	-	-	--
LIPID-N-0755	PE(O-16:1_20:1)	GP	PE-O	728.559	729.567	[M-H]-	C41H80NO7P	10339	10334	13464	9669.4	10744	20058	8762.7	11933	10443	12413	14229	10663	11389	8839.3	14906	11807	13144	12725	-	-	-	-	-	-	-	--
LIPID-N-0758	PE(O-18:1_20:1)	GP	PE-O	756.591	757.599	[M-H]-	C43H84NO7P	4661.6	4428.8	7280.9	4597.9	5947.2	7809.9	5574.7	6064	6531	9648	8518.7	6584.7	5237.8	5866.3	9114	7245.1	7370.2	7229.7	-	-	-	-	-	-	-	--
LIPID-N-0770	PE(O-17:1_18:2)	GP	PE-O	712.528	713.536	[M-H]-	C40H76NO7P	12119	18251	11204	8019.7	11533	12887	7572.1	10051	12407	12563	16461	9758.4	14793	6730.6	15624	13237	12017	12430	-	-	-	-	-	-	-	--
LIPID-N-0773	PE(O-18:1_18:2)	GP	PE-O	726.544	727.552	[M-H]-	C41H78NO7P	62640	80506	101120	53361	57637	91067	52101	66928	82428	91845	91366	64207	66807	57022	111710	64824	74173	77074	-	-	-	-	-	-	-	--
LIPID-N-0774	PE(O-18:2_18:1)	GP	PE-O	726.544	727.552	[M-H]-	C41H78NO7P	118940	107680	126030	85074	78697	140740	93340	110730	133180	157370	185700	130710	136600	117030	181860	129570	140100	127350	-	-	-	-	-	-	-	--
LIPID-N-0778	PE(O-18:2_20:1)	GP	PE-O	754.575	755.583	[M-H]-	C43H82NO7P	5531.1	6759.3	6574.8	5497.2	5085.3	10070	3995.4	5499	8536.8	8595.9	8098.9	4484.1	5659.7	4087.4	9595.6	7488.1	7541.9	7111.2	-	-	-	-	-	-	-	--
LIPID-N-0783	PE(O-18:1_22:2)	GP	PE-O	782.606	783.614	[M-H]-	C45H86NO7P	2956.1	3457.6	4848.2	6912.7	6642.3	8858.2	7702.2	8773.4	14396	21343	14204	10601	8130.8	6978	9844.9	10731	11771	8399.2	-	-	-	-	-	-	-	--
LIPID-N-0788	PE(O-16:0_20:4)	GP	PE-O	724.528	725.536	[M-H]-	C41H76NO7P	255530	323780	278440	300590	166500	512860	529380	523670	639790	1318400	916820	785670	666580	726640	1248200	723010	733090	574520	-	-	42607456	LMGP02020019	-	-	-	--
LIPID-N-0789	PE(O-16:1_20:3)	GP	PE-O	724.528	725.536	[M-H]-	C41H76NO7P	139470	147510	200840	120690	86811	195950	126850	101630	128970	173910	176950	121010	132480	125070	198930	158090	137860	149250	-	-	-	-	-	-	-	--
LIPID-N-0790	PE(O-18:3_18:1)	GP	PE-O	724.528	725.536	[M-H]-	C41H76NO7P	79569	61690	78735	80083	57929	79679	81893	122880	135420	143570	159910	137710	100690	116680	139410	110940	101140	124020	-	-	-	-	-	-	-	--
LIPID-N-0791	PE(O-18:2_18:2)	GP	PE-O	724.528	725.536	[M-H]-	C41H76NO7P	217640	201010	195700	142450	132030	255020	189340	233290	298120	325230	321150	236610	234750	173630	246070	229970	219350	296030	-	-	-	-	-	-	-	--
LIPID-N-0792	PE(O-16:0_22:4)	GP	PE-O	752.559	753.567	[M-H]-	C43H80NO7P	82361	95785	104670	64224	37711	98140	90853	112370	94371	203650	162210	164170	134260	125120	187910	133160	111060	123250	-	-	52924972	LMGP02020037	-	-	-	--
LIPID-N-0793	PE(O-18:0_20:4)	GP	PE-O	752.559	753.567	[M-H]-	C43H80NO7P	52579	52234	58843	56161	20884	79956	76871	79152	79122	192970	133190	131300	114270	95385	228820	109970	102010	89628	-	-	52925027	LMGP02020092	-	-	-	--
LIPID-N-0794	PE(O-18:1_20:3)	GP	PE-O	752.559	753.567	[M-H]-	C43H80NO7P	39013	39853	56368	25571	21002	52149	28634	28805	38231	68865	51447	41873	43985	35847	63422	52125	48016	44525	-	-	-	-	-	-	-	--
LIPID-N-0795	PE(O-18:2_20:2)	GP	PE-O	752.559	753.567	[M-H]-	C43H80NO7P	9682.7	6660.6	12487	7711.4	7711.2	11805	11716	9782.7	12963	17651	11911	10244	10936	9448.9	16056	14410	11518	14074	-	-	-	-	-	-	-	--
LIPID-N-0796	PE(O-18:0_22:4)	GP	PE-O	780.591	781.599	[M-H]-	C45H84NO7P	18098	17677	24470	24997	13322	40515	23404	36946	36703	125210	69169	71132	60537	45651	82169	51219	45546	48101	-	-	52924995	LMGP02020060	-	-	-	--
LIPID-N-0800	PE(O-18:2_24:2)	GP	PE-O	808.622	809.63	[M-H]-	C47H88NO7P	917.33	626.59	1256.2	1228.1	1178.5	2137.5	1116.4	921.97	1793.3	2412	1408.2	1238.3	2214.1	800.1	2702.4	1563.8	1352	1804.6	-	-	-	-	-	-	-	--
LIPID-N-0806	PE(O-15:1_20:4)	GP	PE-O	708.497	709.505	[M-H]-	C40H72NO7P	308470	323150	304170	279280	158470	592350	272490	269570	279480	463170	395170	296820	314810	303800	310350	380490	363270	396750	-	-	-	-	-	-	-	--
LIPID-N-0807	PE(O-16:0_20:5)	GP	PE-O	722.512	723.52	[M-H]-	C41H74NO7P	39395	50936	35544	13712	9862	35864	26182	30295	37202	62302	38760	27892	31695	25429	48034	33729	27875	37288	-	-	52925030	LMGP02020095	-	-	-	--
LIPID-N-0808	PE(O-18:3_18:2)	GP	PE-O	722.512	723.52	[M-H]-	C41H74NO7P	79860	72353	68153	59067	56055	87240	56313	69196	104860	105430	76931	79118	61329	65836	83914	70746	59453	79979	-	-	-	-	-	-	-	--
LIPID-N-0809	PE(O-16:1_20:4)	GP	PE-O	722.512	723.52	[M-H]-	C41H74NO7P	5582200	6657000	7579700	3416200	2528400	5895300	4888400	5233200	5763900	11891000	8098200	7139000	7419800	6350300	10824000	6720100	6877500	6145800	-	-	-	-	-	-	-	--
LIPID-N-0811	PE(O-17:1_20:4)	GP	PE-O	736.528	737.536	[M-H]-	C42H76NO7P	203420	251450	221050	190040	96725	310800	251040	160120	199390	430980	297200	204110	167060	170190	174800	226950	233960	214260	-	-	-	-	-	-	-	--
LIPID-N-0812	PE(O-16:0_22:5)	GP	PE-O	750.544	751.552	[M-H]-	C43H78NO7P	62215	59860	68743	56904	31369	87995	86032	96649	85064	243560	225110	157430	158060	152320	214710	132650	136160	127450	-	-	9547046	LMGP02020006	-	-	-	--
LIPID-N-0814	PE(O-18:1_20:4)	GP	PE-O	750.544	751.552	[M-H]-	C43H78NO7P	1401400	1702700	2051700	939800	875730	1956800	1127200	1415400	1518900	2655600	2150700	1646000	1619300	1485200	2469900	1692400	1620600	1781800	-	-	-	-	-	-	-	--
LIPID-N-0816	PE(O-17:1_22:4)	GP	PE-O	764.559	765.567	[M-H]-	C44H80NO7P	20327	18602	39875	22687	18801	40406	30160	32631	33138	52930	50212	25719	33944	35882	55034	41227	41675	37870	-	-	-	-	-	-	-	--
LIPID-N-0817	PE(O-18:0_22:5)	GP	PE-O	778.575	779.583	[M-H]-	C45H82NO7P	32694	26602	26164	21123	13024	35393	28152	42933	27829	74687	79194	58962	47354	47866	71405	45573	45326	41217	-	-	-	-	-	-	-	--
LIPID-N-0819	PE(O-18:2_22:3)	GP	PE-O	778.575	779.583	[M-H]-	C45H82NO7P	5755	5566.8	8670.6	4269.4	4046.7	11618	6786.8	8995	6749.8	14908	8578.1	7678.7	4871.8	6630.8	9767.7	7203.7	7138.4	9805.9	-	-	-	-	-	-	-	--
LIPID-N-0820	PE(O-18:1_22:4)	GP	PE-O	778.575	779.583	[M-H]-	C45H82NO7P	155580	187320	278820	165020	129470	294160	181580	221770	272920	570800	357930	318540	335430	266200	522720	292940	293350	298510	-	-	-	-	-	-	-	--
LIPID-N-0821	PE(O-20:1_20:4)	GP	PE-O	778.575	779.583	[M-H]-	C45H82NO7P	35618	36324	43372	24569	21291	38399	23849	34095	41297	48959	45664	37587	34765	26800	49163	35379	38563	36992	-	-	-	-	-	-	-	--
LIPID-N-0823	PE(O-16:1_24:4)	GP	PE-O	778.575	779.583	[M-H]-	C45H82NO7P	31355	36984	50781	24392	20964	47558	33446	32735	34384	63750	52472	37751	52363	44694	59536	46280	51813	46596	-	-	-	-	-	-	-	--
LIPID-N-0826	PE(O-20:1_22:4)	GP	PE-O	806.606	807.614	[M-H]-	C47H86NO7P	1939.4	4558.5	3098.8	2175	1637.6	4327.3	2013.1	3835.7	4299	3780.2	5553.1	3159.2	4555.5	2246.9	4493.3	4504	5146.6	4293.4	-	-	-	-	-	-	-	--
LIPID-N-0828	PE(O-18:1_24:4)	GP	PE-O	806.606	807.614	[M-H]-	C47H86NO7P	15580	17243	21049	14132	12093	30462	18573	24238	23968	49736	34740	26783	42173	30445	50605	28956	31379	33211	-	-	-	-	-	-	-	--
LIPID-N-0831	PE(O-16:1_20:5)	GP	PE-O	720.497	721.505	[M-H]-	C41H72NO7P	212550	269630	263310	163090	162280	278610	179630	253110	305390	302670	322450	220510	132370	132210	142060	243890	221020	281950	-	-	-	-	-	-	-	--
LIPID-N-0832	PE(O-14:0_22:6)	GP	PE-O	720.497	721.505	[M-H]-	C41H72NO7P	6504.6	9	12002	28072	35602	9	8164.8	15113	9745	20108	12411	9	19305	15771	7050.9	24331	16590	21048	-	-	-	-	-	-	-	--
LIPID-N-0833	PE(O-16:2_20:4)	GP	PE-O	720.497	721.505	[M-H]-	C41H72NO7P	116670	142160	103660	95325	58485	185140	106160	105610	85610	200710	126660	114800	120250	132700	130630	127360	111270	137780	-	-	-	-	-	-	-	--
LIPID-N-0835	PE(O-15:1_22:5)	GP	PE-O	734.512	735.52	[M-H]-	C42H74NO7P	53365	68609	48660	31942	23067	49865	29713	37690	23856	52145	60618	44329	42381	37159	34728	51848	51044	40469	-	-	-	-	-	-	-	--
LIPID-N-0836	PE(O-17:2_20:4)	GP	PE-O	734.512	735.52	[M-H]-	C42H74NO7P	35709	57296	44632	34122	19677	52950	26769	54160	36475	58290	66279	35361	56804	43873	63523	64557	48467	61201	-	-	-	-	-	-	-	--
LIPID-N-0837	PE(O-18:2_20:4)	GP	PE-O	748.528	749.536	[M-H]-	C43H76NO7P	2946000	3373900	3307500	1818800	1451100	3597200	2252200	3304700	3544000	6162300	4871400	3736600	3973100	3626800	5895400	3958300	4166400	3790800	-	-	-	-	-	-	-	--
LIPID-N-0838	PE(O-18:1_20:5)	GP	PE-O	748.528	749.536	[M-H]-	C43H76NO7P	23689	33968	26445	9	13233	40924	24638	28118	35074	64247	54910	29783	29381	19155	55101	27056	37087	33075	-	-	-	-	-	-	-	--
LIPID-N-0839	PE(O-16:0_22:6)	GP	PE-O	748.528	749.536	[M-H]-	C43H76NO7P	279000	352040	337930	175780	89101	250350	220280	248710	293900	787030	523400	492970	515510	354800	700470	479230	416710	341470	-	-	22833649	LMGP02020020	-	-	-	--
LIPID-N-0840	PE(O-16:1_22:5)	GP	PE-O	748.528	749.536	[M-H]-	C43H76NO7P	861620	1299500	1329900	689380	429170	1133300	1088200	893460	1044300	1849200	1273000	1564700	1216900	866330	1369100	1136100	1157100	1164500	-	-	-	-	-	-	-	--
LIPID-N-0842	PE(O-18:1_22:5)	GP	PE-O	776.559	777.567	[M-H]-	C45H80NO7P	217050	240940	262820	157990	84396	237330	189860	175820	186690	242700	232700	207940	134150	126840	166060	193870	205820	174400	-	-	-	-	-	-	-	--
LIPID-N-0843	PE(O-18:0_22:6)	GP	PE-O	776.559	777.567	[M-H]-	C45H80NO7P	85357	101940	126670	70617	44465	116120	51663	81340	75171	158850	142720	121720	97624	86053	149810	113530	97518	99696	-	-	52923729	LMGP02020104	-	-	-	--
LIPID-N-0846	PE(O-20:0_22:6)	GP	PE-O	804.591	805.599	[M-H]-	C47H84NO7P	6658.2	9565.9	9306.4	3786.2	4392.2	8500.9	4677.9	6236.6	5628.1	9418.3	8434.8	7646.9	10903	4744.4	11970	7176.3	7827.8	7460.1	-	-	52925024	LMGP02020089	-	-	-	--
LIPID-N-0847	PE(O-18:1_24:5)	GP	PE-O	804.591	805.599	[M-H]-	C47H84NO7P	10909	12488	12095	6296.1	7070.9	18996	8231.8	13818	11427	22693	23419	12236	19628	13633	17319	14657	16225	12930	-	-	-	-	-	-	-	--
LIPID-N-0853	PE(O-14:1_22:6)	GP	PE-O	718.481	719.489	[M-H]-	C41H70NO7P	17320	29679	9791.3	4489.5	4922.4	21656	7266.1	16251	7913.3	19768	12133	15713	23021	10928	6941.7	17385	10899	14202	-	-	-	-	-	-	-	--
LIPID-N-0854	PE(O-15:1_22:6)	GP	PE-O	732.497	733.505	[M-H]-	C42H72NO7P	320250	349690	289320	248100	151970	394260	226890	236630	226510	315650	291610	221620	251120	251340	172020	201310	281000	245430	-	-	-	-	-	-	-	--
LIPID-N-0855	PE(O-18:3_20:4)	GP	PE-O	746.512	747.52	[M-H]-	C43H74NO7P	1172800	1084000	1312300	768610	578560	1335200	1006100	1007000	1189700	1683900	1157400	1186200	843400	698330	1061500	963260	1090900	996930	-	-	-	-	-	-	-	--
LIPID-N-0856	PE(O-18:2_20:5)	GP	PE-O	746.512	747.52	[M-H]-	C43H74NO7P	69774	110460	114800	56379	50065	174240	74034	108910	154870	144330	114810	74404	49186	51754	65115	108840	87662	109370	-	-	-	-	-	-	-	--
LIPID-N-0857	PE(O-16:1_22:6)	GP	PE-O	746.512	747.52	[M-H]-	C43H74NO7P	2747300	3337000	3774800	2097600	1358600	2862200	2794800	2719400	3033100	4102600	3845400	3589300	3182100	3372000	3875800	3779700	3218300	3573000	-	-	-	-	-	-	-	--
LIPID-N-0858	PE(O-17:1_22:6)	GP	PE-O	760.528	761.536	[M-H]-	C44H76NO7P	156970	73482	133510	123030	74709	114820	99754	125610	113520	157800	184030	109980	134780	109130	115320	125350	105680	107480	-	-	-	-	-	-	-	--
LIPID-N-0859	PE(O-18:1_22:6)	GP	PE-O	774.544	775.552	[M-H]-	C45H78NO7P	685880	729710	957580	453960	320850	612660	533610	629900	592520	966340	742350	607840	768550	557080	812460	730280	670800	697040	-	-	-	-	-	-	-	--
LIPID-N-0860	PE(O-20:3_20:4)	GP	PE-O	774.544	775.552	[M-H]-	C45H78NO7P	90496	89818	141420	87765	80791	142570	100370	126780	200820	205940	218360	150900	131180	137980	227420	129890	162160	144650	-	-	-	-	-	-	-	--
LIPID-N-0861	PE(O-18:2_22:5)	GP	PE-O	774.544	775.552	[M-H]-	C45H78NO7P	305970	317380	312470	185490	149670	383810	288570	282160	351960	453440	352170	387000	253500	258250	345130	335320	379790	323480	-	-	-	-	-	-	-	--
LIPID-N-0863	PE(O-19:1_22:6)	GP	PE-O	788.559	789.567	[M-H]-	C46H80NO7P	22986	25362	21680	12939	9881	14476	11750	16635	13326	20394	15666	11787	12127	10277	16824	14032	16723	18217	-	-	-	-	-	-	-	--
LIPID-N-0865	PE(O-20:1_22:6)	GP	PE-O	802.575	803.583	[M-H]-	C47H82NO7P	23453	33123	30539	16468	10576	21164	18991	18979	20722	21175	22214	19855	23456	12812	18916	21637	22490	25137	-	-	-	-	-	-	-	--
LIPID-N-0869	PE(O-18:3_20:5)	GP	PE-O	744.497	745.505	[M-H]-	C43H72NO7P	16704	26275	28617	6240	11523	26813	15255	21725	26773	26829	23576	20807	11093	9	15877	22995	25708	23181	-	-	-	-	-	-	-	--
LIPID-N-0870	PE(O-17:2_22:6)	GP	PE-O	758.512	759.52	[M-H]-	C44H74NO7P	31386	32542	35100	27613	8195.3	38805	19991	19972	18654	27449	27267	12533	22086	18388	22207	24087	21662	28955	-	-	-	-	-	-	-	--
LIPID-N-0871	PE(O-18:2_22:6)	GP	PE-O	772.528	773.536	[M-H]-	C45H76NO7P	1071600	1280600	1203300	832500	529070	1165200	957240	1040200	1180400	1824900	1358200	1193900	1258500	890450	1182600	1234900	1079700	1141600	-	-	-	-	-	-	-	--
LIPID-N-0872	PE(O-18:3_22:5)	GP	PE-O	772.528	773.536	[M-H]-	C45H76NO7P	93818	108700	143860	81279	58037	116730	82003	99021	110920	118020	101540	91992	56268	56004	91028	117320	94585	95525	-	-	-	-	-	-	-	--
LIPID-N-0873	PE(O-20:2_22:6)	GP	PE-O	800.559	801.567	[M-H]-	C47H80NO7P	17707	20972	21713	14113	10723	18485	18385	14452	20047	24540	20209	15467	18750	13580	18560	21410	18264	13153	-	-	-	-	-	-	-	--
LIPID-N-0881	PMeOH(16:0_18:2)	GP	PMeOH	685.481	686.489	[M-H]-	C38H71O8P	15341	19773	4426	37125	5940.2	156990	38052	20394	19211	32017	7647.3	49521	60159	26047	7460.2	36240	43628	33008	-	-	-	-	-	-	-	--
LIPID-N-0883	PMeOH(18:1_18:1)	GP	PMeOH	713.512	714.52	[M-H]-	C40H75O8P	9	9	9	17621	9	53224	8398.5	8532	9	33943	9	34405	57898	31988	9295.9	21962	18766	23725	-	-	-	-	-	-	-	--
LIPID-N-0888	PMeOH(18:2_18:2)	GP	PMeOH	709.481	710.489	[M-H]-	C40H71O8P	3595	4057.5	9	14425	5017.7	25500	10140	11150	9756.1	11688	5100.5	15886	19357	7602.3	9	9155.2	10787	13553	-	-	-	-	-	-	-	--
LIPID-N-0897	PMeOH(16:0_22:5)	GP	PMeOH	735.496	736.504	[M-H]-	C42H73O8P	8401.1	10191	10765	14881	9424.3	68726	14725	9512.5	5606.2	31275	14476	34439	53853	15839	7096.8	13103	21224	30822	-	-	-	-	-	-	-	--
LIPID-N-0904	PMeOH(22:5_22:6)	GP	PMeOH	807.496	808.504	[M-H]-	C48H73O8P	22373	29384	70505	43533	42962	37693	33229	33341	29294	47078	57901	33184	50757	52667	35415	44139	43808	29334	-	-	-	-	-	-	-	--
LIPID-N-0905	PC(18:1_20:5)	GP	PC	850.56	805.562	[M+COOH]-	C46H80NO8P	472930	716270	514730	401480	410700	535680	251930	314560	315180	271450	324820	427740	270500	246560	214300	346860	354490	373460	C00157	HMDB0008083	24778898	LMGP01010844	-	86186	-	ko00564,ko00590,ko00591,ko00592,ko01100,ko04723,ko05231
LIPID-N-0906	PC(15:0_18:1)	GP	PC	790.56	745.562	[M+COOH]-	C41H80NO8P	333720	396400	437440	252350	311610	221730	267770	364560	390060	473180	475910	464350	478410	331870	441020	365570	406780	446230	C00157	HMDB0007938	24778662	LMGP01010541	-	-	-	ko00564,ko00590,ko00591,ko00592,ko01100,ko04723,ko05231
LIPID-N-0908	PC(16:0_20:2)	GP	PC	830.591	785.593	[M+COOH]-	C44H84NO8P	1876300	1939600	1783000	1768900	1952700	1661300	2634500	2723500	2885500	5070000	4536400	3663800	4768600	3795000	4097100	3081600	2751700	2894400	C00157	HMDB0007979	52922420	LMGP01011469	-	84574	-	ko00564,ko00590,ko00591,ko00592,ko01100,ko04723,ko05231
LIPID-N-0911	PC(14:0_15:0)	GP	PC	736.513	691.515	[M+COOH]-	C37H74NO8P	40791	44330	48400	16933	27254	22441	20337	19132	25173	49012	26129	16236	37969	34879	32806	33299	19545	20313	C00157	HMDB0007868	24778611	LMGP01010479	-	-	-	ko00564,ko00590,ko00591,ko00592,ko01100,ko04723,ko05231
LIPID-N-0913	PC(20:4_22:5)	GP	PC	900.575	855.578	[M+COOH]-	C50H82NO8P	80962	145380	325180	170720	409910	346900	57628	84185	42013	103840	236250	129070	170440	71196	338490	173130	199760	195540	C00157	HMDB0008450	53479041	-	-	-	-	ko00564,ko00590,ko00591,ko00592,ko01100,ko04723,ko05231
LIPID-N-0914	PC(18:2_22:5)	GP	PC	876.575	831.578	[M+COOH]-	C48H82NO8P	615810	476340	311160	453400	514860	398790	593050	609610	587590	886790	694740	843490	592870	705640	684350	560130	660770	629960	C00157	HMDB0008154	24778982	LMGP01010946	-	-	-	ko00564,ko00590,ko00591,ko00592,ko01100,ko04723,ko05231
LIPID-N-0916	PC(20:4_22:6)	GP	PC	898.56	853.562	[M+COOH]-	C50H80NO8P	180130	80601	176110	72420	135210	78180	84429	89874	64715	128870	153340	185630	159930	185340	421490	157360	145870	159510	C00157	HMDB0008452	52923327	LMGP01011925	-	-	-	ko00564,ko00590,ko00591,ko00592,ko01100,ko04723,ko05231
LIPID-N-0957	LNAPE(16:0/N-16:0)	GP	LNAPE	690.507	691.515	[M-H]-	C37H74NO8P	6688.4	20988	21744	25266	6192.2	9853.5	7273.3	5723	9	6776.4	18530	9	16609	17680	14650	11897	11396	12455	-	-	-	-	-	-	-	--
LIPID-N-0958	LNAPE(16:1/N-16:0)	GP	LNAPE	688.492	689.5	[M-H]-	C37H72NO8P	90554	112620	113190	93926	84076	148330	87342	132780	134300	183500	264170	130960	280390	249910	182630	187250	165880	178800	-	-	-	-	-	-	-	--
LIPID-N-0959	LNAPE(16:0/N-18:1)	GP	LNAPE	716.523	717.531	[M-H]-	C39H76NO8P	448120	450680	573960	851590	733850	788140	824010	988900	1023300	1150300	1206100	905600	1584400	1749300	1344700	993320	912120	957410	-	-	-	-	-	-	-	--
LIPID-N-0961	LNAPE(22:6/N-20:4)	GP	LNAPE	810.507	811.515	[M-H]-	C47H74NO8P	41338	71348	65562	21347	14987	35663	26286	35023	38961	64498	62327	45950	70813	62245	105230	60716	44700	44504	-	-	-	-	-	-	-	--
LIPID-N-0964	LNAPE(18:1/N-18:2)	GP	LNAPE	740.523	741.531	[M-H]-	C41H76NO8P	956630	1064500	1097300	730910	654320	977020	1033400	1280700	1517700	1909800	1492400	1005700	1087500	1493100	964380	1312600	1229700	1352500	-	-	-	-	-	-	-	--
LIPID-N-0965	LNAPE(18:2/N-18:2)	GP	LNAPE	738.507	739.515	[M-H]-	C41H74NO8P	1255800	1364700	1150800	620260	590600	960010	1266600	1017900	1736600	1799000	1127300	800930	1198600	983560	1059500	1390400	1229400	1356500	-	-	-	-	-	-	-	--
LIPID-N-0968	LNAPE(20:4/N-18:2)	GP	LNAPE	762.507	763.515	[M-H]-	C43H74NO8P	1156400	1074400	985590	543180	327060	678140	1013800	991140	1035600	1456200	1090500	1175900	931940	878800	989390	1037600	949890	949530	-	-	-	-	-	-	-	--
LIPID-N-0969	LNAPE(20:5/N-18:1)	GP	LNAPE	762.507	763.515	[M-H]-	C43H74NO8P	305550	361860	281320	114540	37870	148190	135030	87718	167980	181340	147710	160820	103920	99941	81297	215020	143230	157440	-	-	-	-	-	-	-	--
LIPID-N-0970	LNAPE(22:4/N-18:2)	GP	LNAPE	790.539	791.547	[M-H]-	C45H78NO8P	81670	79980	71403	55646	42682	62482	77908	96256	101510	155910	106680	84587	94649	94982	94083	88572	93677	83900	-	-	-	-	-	-	-	--
LIPID-N-0971	LNAPE(20:5/N-18:2)	GP	LNAPE	760.492	761.5	[M-H]-	C43H72NO8P	27829	45918	38500	9366.4	3251.1	6477.3	10654	9742.3	19900	12466	16200	15746	5117.5	9709.1	7055	15777	14888	11586	-	-	-	-	-	-	-	--
LIPID-N-0972	LNAPE(22:5/N-20:2)	GP	LNAPE	816.554	817.562	[M-H]-	C47H80NO8P	110880	112380	75675	40098	14461	29804	59201	45625	45367	83282	56814	71362	44654	52305	47000	67221	48245	56428	-	-	-	-	-	-	-	--
LIPID-N-0973	LNAPE(22:6/N-20:1)	GP	LNAPE	816.554	817.562	[M-H]-	C47H80NO8P	29413	26132	49036	25291	19788	31427	30529	26436	37161	106050	50269	62074	26046	47443	87797	41195	40963	42607	-	-	-	-	-	-	-	--
LIPID-N-0975	LNAPE(22:6/N-18:2)	GP	LNAPE	786.507	787.515	[M-H]-	C45H74NO8P	160820	212750	177540	76453	45657	100320	129610	125450	199960	242100	154210	156620	182840	176040	175230	159510	140450	155900	-	-	-	-	-	-	-	--
LIPID-N-0976	LNAPE(20:4/N-22:4)	GP	LNAPE	814.539	815.547	[M-H]-	C47H78NO8P	216290	218630	254980	104510	102650	228200	171480	180860	231650	233850	177330	201560	153390	163130	207730	237690	214540	230770	-	-	-	-	-	-	-	--
LIPID-N-0977	LNAPE(22:6/N-20:3)	GP	LNAPE	812.523	813.531	[M-H]-	C47H76NO8P	156550	199760	121070	47009	18086	51471	81020	66499	77504	124900	79699	56406	98837	89896	85665	99619	95119	71309	-	-	-	-	-	-	-	--
LIPID-P-0001	DL-Carnitine	FA	CAR	162.113	161.105	[M+H]+	C7H15NO3	303460	464970	858110	526340	761310	327760	602830	603460	871790	1351200	1179700	1352400	880760	753690	1126500	906660	923980	897540	C00318	HMDB0000062	10917	-	541-15-1	16347	52	ko04714,ko04976,ko05415
LIPID-P-0002	Carnitine C2:0	FA	CAR	204.124	203.116	[M+H]+	C9H17NO4	1547600	2045200	2112000	1647800	3191600	1913600	2665400	2878200	4666800	7839400	4297900	4794300	3259000	2258000	6944200	4005600	3912000	3965300	C02571	HMDB0000201	7045767	LMFA07070049	3040-38-8	57589	-	ko04931
LIPID-P-0003	Carnitine C3:0	FA	CAR	218.14	217.131	[M+H]+	C10H19NO4	384720	129750	59556	180380	197670	99498	603940	362210	406390	277050	520940	490480	582300	505880	698710	377960	408150	409400	C03017	HMDB0000824	107738	LMFA07070105	17298-37-2	28867	5787	--
LIPID-P-0004	Carnitine C4:0	FA	CAR	232.155	231.147	[M+H]+	C11H21NO4	172170	93375	280040	294620	433360	296760	205730	245050	624150	624330	352410	342530	224150	181120	501390	341320	351190	369440	C02862	HMDB0002013	213144	LMFA07070054	25576-40-3	21949	6436	--
LIPID-P-0005	Carnitine C5:0	FA	CAR	246.171	245.163	[M+H]+	C12H23NO4	179240	199200	172230	198060	173780	178120	196050	165640	231200	181710	230030	215630	222890	214610	258010	246850	209290	230600	C02301	HMDB0000688	6426851	LMFA07070077	31023-24-2	73025	5657	ko04714
LIPID-P-0006	Carnitine C4-OH	FA	CAR	248.15	247.142	[M+H]+	C11H21NO5	93168	128010	197390	183500	246770	197590	148540	268880	358240	859790	440380	395800	191900	140840	402210	312290	304770	313810	C02301	-	53481617	LMFA07070071	-	-	-	ko04714
LIPID-P-0007	Carnitine C6:0	FA	CAR	260.187	259.178	[M+H]+	C13H25NO4	69139	88382	99353	113050	102810	128430	103080	64773	142170	151020	78013	86313	71419	58839	92659	105320	104280	104520	C02301	HMDB0000705	6426853	LMFA07070070	6418-78-6	70749	5673	ko04714
LIPID-P-0008	Carnitine C5-OH	FA	CAR	262.166	261.158	[M+H]+	C12H23NO5	23506	28145	39495	32976	38966	33668	35027	30810	37115	48836	41888	36974	50475	55220	55460	50449	45569	43157	C02301	HMDB0062555	57357187	LMFA07070073	-	-	-	ko04714
LIPID-P-0009	Carnitine C6-OH	FA	CAR	276.182	275.173	[M+H]+	C13H25NO5	38338	56088	74585	31645	37556	30859	26239	35373	71245	115070	59742	64345	37657	26408	63713	58649	58703	57427	C02301	HMDB0013130	53481624	LMFA07070072	-	-	-	ko04714
LIPID-P-0010	Carnitine C8:0	FA	CAR	288.218	287.21	[M+H]+	C15H29NO4	19989	27217	23415	26868	27326	18514	21192	18474	30253	20867	20168	18931	22506	21620	24105	23393	27386	25426	C02301	HMDB0000791	11953814	LMFA07070095	25243-95-2	18102	-	ko04714
LIPID-P-0011	Carnitine C6-2OH	FA	CAR	290.161	289.153	[M+H]+	C13H23NO6	48899	52989	41635	50498	51159	40491	45837	43303	48972	46682	56339	48021	58564	55282	60333	52554	56465	52632	C02301	HMDB0000552	128145	LMFA07070087	102673-95-0	70857	5536	ko04714
LIPID-P-0012	Carnitine C9:0	FA	CAR	302.233	301.225	[M+H]+	C16H31NO4	3641.6	2578.1	4068.1	102610	51691	8904.4	96134	11612	3174.6	14724	6436.7	4736.1	3144.7	52134	4864.5	27290	26601	26406	C02301	HMDB0006320	53477823	LMFA07070029	-	84095	-	ko04714
LIPID-P-0013	Carnitine C10:0	FA	CAR	316.25	315.241	[M+H]+	C17H33NO4	2456.3	2757.3	5173.1	8264.7	20053	11492	7064.1	2347.9	5012.2	4887.9	4820.3	5285.3	4974.7	9	4995.1	6203.3	4978.9	7734.9	C02301	HMDB0000651	10245190	LMFA07070059	1492-27-9	68830	5623	ko04714
LIPID-P-0016	Carnitine C12-OH	FA	CAR	360.276	359.267	[M+H]+	C19H37NO5	2244500	4583800	3662800	4295700	4605800	4677900	3127400	3727900	4475500	2717300	3929200	3410900	3573800	3902600	3326400	4150300	4321300	4217800	C02301	-	71464535	LMFA07070039	-	-	-	ko04714
LIPID-P-0017	Carnitine C14:0	FA	CAR	372.313	371.304	[M+H]+	C21H41NO4	9	9	9	19872	34922	6702	10885	5760.8	15560	18008	18349	16033	19370	7936.2	33399	15820	12925	8547	C02301	HMDB0005066	53477791	LMFA07070102	25597-07-3	84634	-	ko04714
LIPID-P-0019	Carnitine C12:1-2OH	FA	CAR	374.255	373.246	[M+H]+	C19H35NO6	129140	128000	139590	106910	106520	77219	104140	108570	94935	119560	121250	117280	100330	81385	100020	136750	125710	138030	C02301	-	71464543	LMFA07070083	-	-	-	ko04714
LIPID-P-0021	Carnitine C16:0	FA	CAR	400.344	399.335	[M+H]+	C23H45NO4	13248	24802	23932	67598	79142	37203	33952	13385	27580	40489	25239	26993	25389	18233	38157	36828	36466	36144	C02990	HMDB0000222	11953816	LMFA07070004	2364-67-2	17490	5231	ko00071,ko01212
LIPID-P-0023	Carnitine C18:0	FA	CAR	428.375	427.366	[M+H]+	C25H49NO4	15493	21361	32300	39318	52038	32781	28033	21098	37139	83365	31642	57006	38173	21895	64497	37901	30287	38838	C02301	HMDB0000848	52922056	LMFA07070008	25597-09-5	84644	5811	ko04714
LIPID-P-0024	Carnitine C20:0	FA	CAR	456.404	455.397	[M+H]+	C27H53NO4	6196.9	8455.9	13845	14136	10655	16795	6435.9	6068.9	20068	57967	16908	36646	26237	12041	24739	20152	21265	14661	C02301	-	53477833	LMFA07070052	-	-	-	ko04714
LIPID-P-0026	Carnitine C3:1-2OH	FA	CAR	248.113	247.106	[M+H]+	C10H17NO6	88863	117690	203160	171650	221350	186000	141440	236520	328810	757190	387740	390570	172740	130140	355910	282720	286830	278410	C02301	HMDB0002095	91825606	LMFA07070080	910825-21-7	85470	6484	ko04714
LIPID-P-0027	Carnitine C4:1-2OH	FA	CAR	262.129	261.121	[M+H]+	C11H19NO6	27458	31889	46623	37763	52038	38274	42156	33521	47438	55692	49613	48659	52325	63607	66582	49822	51279	53039	C02301	HMDB0061717	71464481	LMFA07070101	-	-	-	ko04714
LIPID-P-0028	Carnitine C5:1	FA	CAR	244.155	243.147	[M+H]+	C12H21NO4	8622.5	16086	15456	10019	11950	12501	9557.6	10390	13335	19595	11439	11145	15854	16356	11464	13568	13223	15338	C02301	HMDB0002366	91825636	LMFA07070108	64681-36-3	85520	-	ko04714
LIPID-P-0029	Carnitine C6:1	FA	CAR	258.171	257.163	[M+H]+	C13H23NO4	7400.2	5475.4	8133.3	8736.5	8431.9	14866	5461.7	4918	7534.3	9924.2	5476.1	6555.7	7749.6	4916.4	8649.5	9509	9020	10905	C02301	HMDB0013161	53481638	LMFA07070031	-	-	-	ko04714
LIPID-P-0030	Carnitine C5:1-2OH	FA	CAR	274.13	273.121	[M+H]+	C12H19NO6	853540	782110	874030	902490	819790	818340	726300	777050	870440	836900	893300	775590	873790	841250	961870	964650	888380	918250	C02301	-	53481620	LMFA07070065	-	-	-	ko04714
LIPID-P-0031	Carnitine C8:1	FA	CAR	286.203	285.194	[M+H]+	C15H27NO4	20637	29635	25336	29585	43426	25085	21182	20356	27744	14124	18235	27661	14540	18701	11613	29680	26102	30111	C02301	HMDB0013324	70679121	LMFA07070014	-	-	-	ko04714
LIPID-P-0032	Carnitine C8:1-OH	FA	CAR	302.197	301.189	[M+H]+	C15H27NO5	9	9	9	96065	42540	7710.8	91262	9669.4	9	10307	4368.8	9	2814.8	46122	2458.7	23815	27355	27472	C02301	-	71464491	LMFA07070038	-	-	-	ko04714
LIPID-P-0036	Carnitine C12:1-OH	FA	CAR	358.26	357.252	[M+H]+	C19H35NO5	9	9	9	7571.7	12130	1716.7	5141.8	5262	5794.8	6612.4	6443.5	5940.1	3149.9	2620.4	6177.1	4535.6	4966.2	4492.8	C02301	-	71464579	LMFA07070024	-	-	-	ko04714
LIPID-P-0038	Carnitine C14:1-OH	FA	CAR	386.292	385.283	[M+H]+	C21H39NO5	9	9	3769.8	7541.7	17448	2639.9	8324.1	9	5298.3	7157.4	8311.8	4154.8	6727.5	9	8209.8	4617.9	6462.7	3076.5	C02301	HMDB0013330	53481699	-	-	-	-	ko04714
LIPID-P-0039	Carnitine C16:1	FA	CAR	398.328	397.319	[M+H]+	C23H43NO4	9	6578.4	5606.8	59379	109440	31764	17355	10170	15857	24458	31446	31540	24382	14852	33493	34309	29407	31295	C02301	HMDB0006317	53477817	LMFA07070097	-	86031	-	ko04714
LIPID-P-0040	Carnitine C16:1-OH	FA	CAR	414.322	413.314	[M+H]+	C23H43NO5	9	5048.8	6803.8	15099	30307	5612.6	14687	9	5420.6	13383	26836	14190	11536	8094.8	24132	18386	14975	13158	C02301	HMDB0013333	71464549	LMFA07070044	-	-	-	ko04714
LIPID-P-0042	Carnitine C18:1	FA	CAR	426.36	425.351	[M+H]+	C25H47NO4	12204	17776	19050	99945	213370	115510	46950	21401	30742	28770	22277	28145	30466	15279	33239	46659	52968	52155	C02301	HMDB0005065	46907933	LMFA07070096	38677-66-6	84651	-	ko04714
LIPID-P-0044	Carnitine C22:1	FA	CAR	482.419	481.413	[M+H]+	C29H55NO4	128620	191750	250400	150030	79857	132810	161160	97934	85300	122630	132390	111270	202840	129970	236930	150810	160560	161940	C02301	-	-	-	-	-	-	ko04714
LIPID-P-0048	Carnitine C16:2	FA	CAR	396.313	395.304	[M+H]+	C23H41NO4	9	9	9	11050	26491	9	9	4437.6	5576	6984.3	6107.8	6172.7	9474.5	9	10071	9082	8830.2	6989.7	C02301	HMDB0013334	71464545	LMFA07070021	1911579-97-9	-	-	ko04714
LIPID-P-0049	Carnitine C18:2	FA	CAR	424.344	423.335	[M+H]+	C25H45NO4	9	9027.9	9315.4	30763	88426	34697	18857	9713.6	14596	17728	13386	14509	13546	8399.4	14902	22443	22368	23327	C02301	HMDB0006469	6450015	LMFA07070009	36816-10-1	84098	-	ko04714
LIPID-P-0052	Cholesterol	ST	Cho	369.4	386.355	[M-H2O+H]+	C27H46O	2152000	2243800	2849900	2927700	2936800	2849100	2185400	2367600	2381000	2235700	2274700	2171800	2293900	2494100	2395600	2325100	2610700	2578400	C00187	HMDB0000067	5997	LMST01010001	-	16113	-	ko00100,ko00120,ko00140,ko00981,ko01100,ko04913,ko04925,ko04927,ko04934,ko04975,ko04976,ko04977,ko04979,ko05200,ko05217,ko05417
LIPID-P-0056	CE(16:0)	ST	CE	642.628	624.585	[M+NH4]+	C43H76O2	11603	18308	7532.9	42446	39035	40292	14335	40906	38601	38035	33998	42333	35434	29604	47665	42494	38783	37960	C11251	HMDB0000885	246520	LMST01020005	601-34-3	3663	5844	--
LIPID-P-0057	CE(18:0)	ST	CE	670.66	652.616	[M+NH4]+	C45H80O2	6484.4	6600.4	9	31991	38980	29869	7150.8	13945	12309	20851	17548	42534	14145	10900	26333	23830	16068	16559	C02530	HMDB0010368	53480457	LMST01020007	-	-	5898	ko00100,ko04913,ko04975,ko04976,ko04977,ko04979,ko05417
LIPID-P-0066	CE(18:1)	ST	CE	668.644	650.6	[M+NH4]+	C45H78O2	31952	33859	26908	302120	407350	348950	48892	113690	182630	145160	111950	217430	82293	65990	144200	146490	170220	186910	C14641	HMDB0000918	50938266	LMST01020003	303-43-5	46898	5872	--
LIPID-P-0068	CE(20:1)	ST	CE	696.675	678.631	[M+NH4]+	C47H82O2	8029.1	7766.2	5702.3	129140	155090	211010	10078	45573	73681	61771	61169	186750	48542	20615	150920	71693	87869	60925	C02530	HMDB0005193	53477794	LMST01020011	70832-37-0	88795	-	ko00100,ko04913,ko04975,ko04976,ko04977,ko04979,ko05417
LIPID-P-0075	CE(20:2)	ST	CE	694.657	676.616	[M+NH4]+	C47H80O2	39763	37089	36437	596130	688890	605820	71885	307570	427260	323470	332400	979190	297210	155200	454050	355380	389430	451970	C02530	HMDB0006734	53477891	LMST01020012	77715-45-8	88775	-	ko00100,ko04913,ko04975,ko04976,ko04977,ko04979,ko05417
LIPID-P-0079	CE(20:3)	ST	CE	692.644	674.6	[M+NH4]+	C47H78O2	122900	162600	117950	1574200	1339400	1130000	172210	527870	1159400	669060	352860	1029900	388380	189690	601340	602740	597520	527390	C02530	HMDB0006736	53477892	LMST01020013	7274-08-0	-	-	ko00100,ko04913,ko04975,ko04976,ko04977,ko04979,ko05417
LIPID-P-0083	CE(20:4)	ST	CE	690.585	672.585	[M+NH4]+	C47H76O2	218470	178870	168510	441340	497680	358240	204670	300810	323810	275670	224330	431850	174560	122510	197590	226960	249490	222210	C02530	HMDB0006726	6479222	LMST01020014	604-34-2	-	-	ko00100,ko04913,ko04975,ko04976,ko04977,ko04979,ko05417
LIPID-P-0084	CE(22:4)	ST	CE	718.66	700.616	[M+NH4]+	C49H80O2	30950	9	30183	323730	374680	391930	9	126790	252020	197460	153710	429220	296500	128870	325120	210750	205270	234010	C02530	HMDB0006729	16061341	LMST01020018	14940-92-2	-	-	ko00100,ko04913,ko04975,ko04976,ko04977,ko04979,ko05417
LIPID-P-0086	CE(24:4)	ST	CE	746.7	740.647	[M+NH4]+	C52H84O2	9	16659	9	333540	399880	348730	42771	114910	273980	620410	350730	1195100	963080	246330	1725300	369180	394920	497850	C02530	-	-	-	-	-	-	ko00100,ko04913,ko04975,ko04976,ko04977,ko04979,ko05417
LIPID-P-0087	CE(20:5)	ST	CE	688.613	670.569	[M+NH4]+	C47H74O2	77336	108600	116960	176190	116830	165390	75153	63705	100780	105350	45035	82921	50986	9	9	84395	86882	79433	C02530	HMDB0006731	53477889	LMST01020015	74892-97-0	-	-	ko00100,ko04913,ko04975,ko04976,ko04977,ko04979,ko05417
LIPID-P-0089	CE(22:5)	ST	CE	716.644	698.6	[M+NH4]+	C49H78O2	263380	179150	207100	1040800	1566000	1205500	286310	832260	991140	832220	858010	1791700	1081500	792340	1083600	900300	1153100	951130	C02530	HMDB0010374	53480462	LMST01020031	-	88754	-	ko00100,ko04913,ko04975,ko04976,ko04977,ko04979,ko05417
LIPID-P-0090	CE(24:5)	ST	CE	744.7	712.616	[M+NH4]+	C50H80O2	9	9	9	342420	469340	404250	50801	95520	237040	432910	180710	904700	351980	80630	561160	346030	268550	254440	C02530	-	-	-	-	-	-	ko00100,ko04913,ko04975,ko04976,ko04977,ko04979,ko05417
LIPID-P-0092	CE(22:6)	ST	CE	714.628	696.585	[M+NH4]+	C49H76O2	455210	589020	355330	965720	692790	917100	713110	943480	978110	1449800	1047700	1100700	1051300	616270	1029100	795790	1125400	1249100	C02530	HMDB0006733	53477890	LMST01020019	70110-50-8	-	-	ko00100,ko04913,ko04975,ko04976,ko04977,ko04979,ko05417
LIPID-P-0093	CE(24:6)	ST	CE	742.7	724.616	[M+NH4]+	C51H80O2	43481	38512	37862	246640	296720	201340	44684	116740	134770	125890	87339	400830	65261	46880	95801	121470	150640	160180	C02530	-	-	-	-	-	-	ko00100,ko04913,ko04975,ko04976,ko04977,ko04979,ko05417
LIPID-P-0094	SPH(d18:0)	SP	SPH	302.306	301.298	[M+H]+	C18H39NO2	88019	68059	65230	71996	60138	71536	100240	99900	115400	110150	149890	63918	592880	577390	710860	193240	230320	230860	C00836	HMDB0000269	91486	LMSP01020001	-	-	-	ko00600,ko01100,ko04071
LIPID-P-0095	SPH(d16:1)	SP	SPH	272.259	271.251	[M+H]+	C16H33NO2	882670	809610	685070	1062900	1026400	712440	732470	656710	753180	802930	1075700	783320	790730	860230	760800	948570	897730	909620	C00836	-	14767871	LMSP01040008	-	-	-	ko00600,ko01100,ko04071
LIPID-P-0096	SPH(d18:1)	SP	SPH	300.29	299.282	[M+H]+	C18H37NO2	1515600	1477400	1233800	1705000	1440600	1585000	2349500	2123300	2502300	1106700	1687000	661860	3409600	1925200	3863500	2209800	2094600	2146900	C00836	-	5280335	LMSP01010001	-	-	-	ko00600,ko01100,ko04071
LIPID-P-0102	Cer(d18:0/16:0)	SP	Cer	540.536	539.528	[M+H]+	C34H69NO3	44181	65765	91718	219870	155990	75648	283480	280970	263090	673150	969120	702660	3092700	3298300	3229800	966180	1027100	981520	C00195	HMDB0011760	5283572	LMSP02020001	-	67042	-	ko00600,ko01100,ko04071,ko04217,ko04722,ko04920,ko04931,ko04933,ko05140,ko05415
LIPID-P-0104	Cer(d18:0/20:0)	SP	Cer	596.598	595.59	[M+H]+	C38H77NO3	9	9	9	9	9	9	14955	15146	9	55477	60122	58035	108180	115860	166640	53238	35147	58730	C00195	HMDB0011764	5283574	LMSP02020009	-	67027	-	ko00600,ko01100,ko04071,ko04217,ko04722,ko04920,ko04931,ko04933,ko05140,ko05415
LIPID-P-0105	Cer(d18:0/22:0)	SP	Cer	624.629	623.622	[M+H]+	C40H81NO3	9	9	26544	53005	24688	32964	64185	69391	87595	259170	214640	234150	312800	276670	360710	120830	159500	113450	C00195	HMDB0011765	5283575	LMSP02020010	-	67021	-	ko00600,ko01100,ko04071,ko04217,ko04722,ko04920,ko04931,ko04933,ko05140,ko05415
LIPID-P-0106	Cer(d18:0/24:0)	SP	Cer	652.661	651.653	[M+H]+	C42H85NO3	22325	34582	41888	92475	60042	30456	109610	81429	141770	426030	308550	503110	436020	338340	432990	218010	143110	228220	C00195	HMDB0011768	5283577	LMSP02020012	-	52961	-	ko00600,ko01100,ko04071,ko04217,ko04722,ko04920,ko04931,ko04933,ko05140,ko05415
LIPID-P-0107	Cer(d18:0/24:1)	SP	Cer	650.6	649.637	[M+H]+	C42H83NO3	47163	106930	93400	110310	105560	54870	168380	167310	272580	1625300	1158000	1436400	1257400	1152800	1890700	668140	643070	612730	C00195	HMDB0011769	5283576	LMSP02020011	-	74130	-	ko00600,ko01100,ko04071,ko04217,ko04722,ko04920,ko04931,ko04933,ko05140,ko05415
LIPID-P-0109	Cer(d18:1/16:0)	SP	Cer	538.52	537.512	[M+H]+	C34H67NO3	5043100	5806600	7626000	4611200	4225100	2905900	6837400	6371400	4870600	5468400	8238400	7016800	8591600	6595100	7224200	7103000	6192300	7052200	C00195	HMDB0004949	5283564	LMSP02010004	-	72959	7202	ko00600,ko01100,ko04071,ko04217,ko04722,ko04920,ko04931,ko04933,ko05140,ko05415
LIPID-P-0110	Cer(d18:1/17:0)	SP	Cer	552.536	551.528	[M+H]+	C35H69NO3	218890	228070	263530	161520	122500	71532	148890	166600	152440	220080	227230	221470	235450	122030	223620	209720	180680	206440	C00195	-	44584335	LMSP02010020	-	-	-	ko00600,ko01100,ko04071,ko04217,ko04722,ko04920,ko04931,ko04933,ko05140,ko05415
LIPID-P-0111	Cer(d18:1/18:0)	SP	Cer	566.551	565.543	[M+H]+	C36H71NO3	197900	268220	301240	237020	313350	223510	351700	426450	349200	409940	672520	688600	713110	482330	856710	455820	432960	416570	C00195	HMDB0004950	5283565	LMSP02010006	-	72961	7203	ko00600,ko01100,ko04071,ko04217,ko04722,ko04920,ko04931,ko04933,ko05140,ko05415
LIPID-P-0113	Cer(d18:1/20:0)	SP	Cer	594.583	593.575	[M+H]+	C38H75NO3	107680	146810	139750	222900	289620	202890	207270	229830	168060	271750	353810	285610	395100	180980	385160	289910	244880	235480	C00195	HMDB0004951	5283566	LMSP02010007	-	72962	7204	ko00600,ko01100,ko04071,ko04217,ko04722,ko04920,ko04931,ko04933,ko05140,ko05415
LIPID-P-0114	Cer(d18:1/21:0)	SP	Cer	608.598	607.59	[M+H]+	C39H77NO3	76686	156440	118090	144070	130840	118010	126850	159760	159540	168550	163040	179200	182900	101540	186380	131980	144830	152710	C00195	-	-	-	-	-	-	ko00600,ko01100,ko04071,ko04217,ko04722,ko04920,ko04931,ko04933,ko05140,ko05415
LIPID-P-0115	Cer(d18:1/22:0)	SP	Cer	622.614	621.606	[M+H]+	C40H79NO3	1099200	1560800	1427200	1700900	2283900	1647600	1921400	1724400	1620200	2173200	1936000	2269900	2226200	1073600	2519600	1750200	1754300	1930500	C00195	HMDB0004952	5283567	LMSP02010008	-	72966	7205	ko00600,ko01100,ko04071,ko04217,ko04722,ko04920,ko04931,ko04933,ko05140,ko05415
LIPID-P-0116	Cer(d18:1/23:0)	SP	Cer	636.629	635.622	[M+H]+	C41H81NO3	1538400	3296200	2210300	1830500	1792900	1690500	1797400	1183000	1362600	1582700	1233900	2612200	1795400	1315300	1514200	1873100	1649700	1475000	C00195	HMDB0000950	52931115	LMSP02010021	67605-84-9	84372	5896	ko00600,ko01100,ko04071,ko04217,ko04722,ko04920,ko04931,ko04933,ko05140,ko05415
LIPID-P-0117	Cer(d18:1/24:0)	SP	Cer	650.645	649.637	[M+H]+	C42H83NO3	3584900	4344200	4086400	3548000	5175100	3157200	3779200	2691400	2804800	2296000	3379100	4583300	2654900	2568600	2439900	2593800	3014800	3644300	C00195	HMDB0004956	5283571	LMSP02010012	-	72965	7209	ko00600,ko01100,ko04071,ko04217,ko04722,ko04920,ko04931,ko04933,ko05140,ko05415
LIPID-P-0118	Cer(d18:1/25:0)	SP	Cer	664.661	663.653	[M+H]+	C43H85NO3	563840	1402000	832070	677600	780110	680710	594920	686380	606840	488270	560960	714660	500320	333490	310150	718620	700270	493870	C00195	HMDB0004957	9547202	LMSP02010013	-	134548	7210	ko00600,ko01100,ko04071,ko04217,ko04722,ko04920,ko04931,ko04933,ko05140,ko05415
LIPID-P-0119	Cer(d18:1/26:0)	SP	Cer	678.676	677.669	[M+H]+	C44H87NO3	616110	1009600	803970	701950	1070200	766310	807010	766770	631470	521720	440180	846150	669650	508010	394090	828560	721710	664040	C00195	HMDB0004955	5283570	LMSP02010011	-	72968	7208	ko00600,ko01100,ko04071,ko04217,ko04722,ko04920,ko04931,ko04933,ko05140,ko05415
LIPID-P-0120	Cer(d18:1/16:1)	SP	Cer	536.504	535.496	[M+H]+	C34H65NO3	149930	224500	242250	252720	307620	190300	202070	221720	216910	424870	551190	391630	654470	475480	791170	413570	374880	382010	C00195	HMDB0035480	131751776	-	141980-53-2	-	-	ko00600,ko01100,ko04071,ko04217,ko04722,ko04920,ko04931,ko04933,ko05140,ko05415
LIPID-P-0122	Cer(d18:1/20:1)	SP	Cer	592.567	591.559	[M+H]+	C38H73NO3	51171	56894	68567	88757	80790	47663	79218	88569	62906	90496	82568	71505	86888	76323	81317	74805	80238	61702	C00195	-	-	-	-	-	-	ko00600,ko01100,ko04071,ko04217,ko04722,ko04920,ko04931,ko04933,ko05140,ko05415
LIPID-P-0123	Cer(d18:1/22:1)	SP	Cer	620.598	619.59	[M+H]+	C40H77NO3	235120	293530	242170	245240	274550	262930	255240	287340	328540	327730	305920	319370	310270	199300	403700	245050	253680	320580	C00195	HMDB0011775	53481052	-	-	84701	-	ko00600,ko01100,ko04071,ko04217,ko04722,ko04920,ko04931,ko04933,ko05140,ko05415
LIPID-P-0124	Cer(d18:1/24:1)	SP	Cer	648.629	647.622	[M+H]+	C42H81NO3	5855900	8673800	8092500	6506200	7358000	4963600	6143000	6642000	5077900	6228300	7054500	9607400	7630300	3906400	7664500	5805100	7181300	6308800	C00195	HMDB0004953	5283568	LMSP02010009	-	74450	7206	ko00600,ko01100,ko04071,ko04217,ko04722,ko04920,ko04931,ko04933,ko05140,ko05415
LIPID-P-0125	Cer(d18:1/26:1)	SP	Cer	676.661	675.653	[M+H]+	C44H85NO3	562780	774930	739590	809830	837930	522960	667810	555500	510250	613390	791890	886470	809360	484940	823680	666020	617490	671450	C00195	-	5283569	LMSP02010010	-	-	-	ko00600,ko01100,ko04071,ko04217,ko04722,ko04920,ko04931,ko04933,ko05140,ko05415
LIPID-P-0126	Cer(d16:1/16:0)	SP	Cer	510.6	509.481	[M+H]+	C32H63NO3	142270	187970	216930	106760	56787	61181	157720	161470	86006	159830	140480	94295	117990	84536	123930	121780	145750	116690	C00195	-	-	-	-	-	-	ko00600,ko01100,ko04071,ko04217,ko04722,ko04920,ko04931,ko04933,ko05140,ko05415
LIPID-P-0130	Cer(d16:1/23:0)	SP	Cer	608.6	607.59	[M+H]+	C39H77NO3	95181	138880	120470	87806	60835	75412	70628	83574	75759	52720	47065	60347	53260	24212	31560	59680	67310	86783	C00195	-	11273482	LMSP02010017	-	-	-	ko00600,ko01100,ko04071,ko04217,ko04722,ko04920,ko04931,ko04933,ko05140,ko05415
LIPID-P-0131	Cer(d16:1/24:0)	SP	Cer	622.6	621.606	[M+H]+	C40H79NO3	115450	216570	221760	73023	91480	90265	125280	87941	82470	82416	89738	76350	63679	75137	60897	92999	103270	96934	C00195	-	10627700	LMSP02010050	-	-	-	ko00600,ko01100,ko04071,ko04217,ko04722,ko04920,ko04931,ko04933,ko05140,ko05415
LIPID-P-0132	Cer(d16:1/24:1)	SP	Cer	620.6	619.59	[M+H]+	C40H77NO3	187170	299950	292870	238050	198650	174850	257650	262250	187800	263720	304750	249330	189050	134080	251240	242230	229670	211790	C00195	-	-	-	-	-	-	ko00600,ko01100,ko04071,ko04217,ko04722,ko04920,ko04931,ko04933,ko05140,ko05415
LIPID-P-0160	Coenzyme Q9	PR	CoQ	795.629	794.621	[M+H]+	C54H82O4	22970	33392	32545	46933	57580	65438	39879	42475	52246	41393	37051	21710	26472	43227	80601	40560	50963	49531	C01967	HMDB0006707	5280473	LMPR02010004	303-97-9	18160	-	--
LIPID-P-0161	Coenzyme Q10	PR	CoQ	863.691	862.684	[M+H]+	C59H90O4	3427200	4553100	4692600	3279100	4006100	4035400	2860600	4104100	3515300	2777400	2676700	2383300	3493000	2350900	3656100	3490600	3534000	3465800	C11378	HMDB0001072	5281915	LMPR02010001	303-98-0	46245	-	ko04216
LIPID-P-0162	DG(8:0_16:0)	GL	DG	474.411	456.381	[M+NH4]+	C27H52O5	13524	16906	9	10952	11204	11268	9	9	14003	30108	17019	11872	8966.1	11330	18292	13139	11184	18278	C00641	HMDB0092923	102241543	-	-	-	-	ko00561,ko00562,ko00564,ko01100,ko04070,ko04730
LIPID-P-0167	DG(14:0_16:0)	GL	DG	558.519	540.475	[M+NH4]+	C33H64O5	75387	78617	145290	139050	371460	393100	178780	118070	129700	141730	269210	166290	315960	224480	362090	210530	216500	206380	C00641	HMDB0007011	13734178	LMGL02010378	-	84385	-	ko00561,ko00562,ko00564,ko01100,ko04070,ko04730
LIPID-P-0169	DG(16:0_16:0)	GL	DG	586.55	568.507	[M+NH4]+	C35H68O5	2116700	2365600	2714500	4061000	8743800	7383900	4888000	2667200	2856700	2779500	4144600	3341600	4707000	3718800	3938400	4595100	4440200	4025600	C00165	HMDB0007098	644078	LMGL02010001	-	237189	4255	ko01521,ko04010,ko04012,ko04014,ko04015,ko04020,ko04024,ko04062,ko04064,ko04066,ko04071,ko04072,ko04261,ko04270,ko04361,ko04370,ko04371,ko04540,ko04611,ko04613,ko04625,ko04650,ko04658,ko04659,ko04660,ko04662,ko04664,ko04666,ko04713,ko04714,ko04720,ko04722,ko04723,ko04724,ko04725,ko04726,ko04728,ko04730,ko04745,ko04750,ko04911,ko04912,ko04915,ko04916,ko04918,ko04919,ko04920,ko04921,ko04923,ko04925…
LIPID-P-0171	DG(12:0_20:0)	GL	DG	586.55	568.507	[M+NH4]+	C35H68O5	23699	25271	27807	41680	82250	68525	55840	27215	15404	33171	46917	27866	51733	41800	34509	45226	41357	52246	C00641	HMDB0093103	56936308	LMGL02010340	-	-	-	ko00561,ko00562,ko00564,ko01100,ko04070,ko04730
LIPID-P-0174	DG(16:0_18:0)	GL	DG	614.582	596.538	[M+NH4]+	C37H72O5	4137400	4248000	3789300	6899400	6753900	5918200	7251700	7371900	5992500	6724900	6411500	7447700	7056700	4740800	6441400	6356300	5897800	7774400	C00165	HMDB0007100	9543688	LMGL02010020	-	86975	4274	ko01521,ko04010,ko04012,ko04014,ko04015,ko04020,ko04024,ko04062,ko04064,ko04066,ko04071,ko04072,ko04261,ko04270,ko04361,ko04370,ko04371,ko04540,ko04611,ko04613,ko04625,ko04650,ko04658,ko04659,ko04660,ko04662,ko04664,ko04666,ko04713,ko04714,ko04720,ko04722,ko04723,ko04724,ko04725,ko04726,ko04728,ko04730,ko04745,ko04750,ko04911,ko04912,ko04915,ko04916,ko04918,ko04919,ko04920,ko04921,ko04923,ko04925…
LIPID-P-0175	DG(14:0_20:0)	GL	DG	614.582	596.538	[M+NH4]+	C37H72O5	31087	40882	33099	55620	71178	48809	54352	70487	47073	42303	63962	68441	42868	37935	51487	42577	51382	67757	C00641	HMDB0007020	53477955	LMGL02010388	-	88798	-	ko00561,ko00562,ko00564,ko01100,ko04070,ko04730
LIPID-P-0178	DG(18:0_18:0)	GL	DG	642.613	624.569	[M+NH4]+	C39H76O5	3722500	3738500	3927600	7064100	6865600	5982100	8108700	7716900	6018900	8911900	9656600	8915200	6644900	8812300	6772800	7364600	8597900	8649900	C00641	HMDB0007158	102615	LMGL02010002	-	-	-	ko00561,ko00562,ko00564,ko01100,ko04070,ko04730
LIPID-P-0179	DG(16:0_20:0)	GL	DG	642.613	624.569	[M+NH4]+	C39H76O5	58638	47894	52653	55914	185580	202200	80995	71971	58063	80812	43119	80966	78870	83556	77287	82893	98899	121290	C00641	HMDB0007107	9543710	LMGL02010042	-	88446	-	ko00561,ko00562,ko00564,ko01100,ko04070,ko04730
LIPID-P-0180	DG(14:0_22:0)	GL	DG	642.613	624.569	[M+NH4]+	C39H76O5	41297	32092	31874	61777	42218	28031	51146	58487	41615	51990	83164	74328	45353	64840	62166	55197	64374	64608	C00641	HMDB0007028	53477963	LMGL02010395	-	88802	-	ko00561,ko00562,ko00564,ko01100,ko04070,ko04730
LIPID-P-0183	DG(20:0_18:0)	GL	DG	670.639	652.601	[M+NH4]+	C41H80O5	9	17433	16039	20479	57212	50139	54287	56473	31791	43947	50446	38711	9	45722	32211	50515	57946	74895	C00641	HMDB0007361	3246949	LMGL02010008	-	89002	-	ko00561,ko00562,ko00564,ko01100,ko04070,ko04730
LIPID-P-0191	DG(14:0_18:1)	GL	DG	584.535	566.491	[M+NH4]+	C35H66O5	65792	87275	131580	314870	376070	526740	164940	257010	222640	257690	419340	414150	531830	296670	695570	303280	354180	294360	C00641	HMDB0007014	53477952	LMGL02010384	-	88809	-	ko00561,ko00562,ko00564,ko01100,ko04070,ko04730
LIPID-P-0192	DG(16:0_16:1)	GL	DG	584.535	566.491	[M+NH4]+	C35H66O5	176740	163430	335690	604510	766190	1169700	297060	506760	463820	590410	1033400	821370	1128500	1003600	1023900	621120	673020	649270	C00165	HMDB0007099	9543678	LMGL02010010	-	84394	4264	ko01521,ko04010,ko04012,ko04014,ko04015,ko04020,ko04024,ko04062,ko04064,ko04066,ko04071,ko04072,ko04261,ko04270,ko04361,ko04370,ko04371,ko04540,ko04611,ko04613,ko04625,ko04650,ko04658,ko04659,ko04660,ko04662,ko04664,ko04666,ko04713,ko04714,ko04720,ko04722,ko04723,ko04724,ko04725,ko04726,ko04728,ko04730,ko04745,ko04750,ko04911,ko04912,ko04915,ko04916,ko04918,ko04919,ko04920,ko04921,ko04923,ko04925…
LIPID-P-0196	DG(16:0_18:1)	GL	DG	612.566	594.522	[M+NH4]+	C37H70O5	1739600	1821600	2369200	5406500	13058000	13019000	4395200	4257100	4288800	4618700	6174800	5950700	7831800	6612100	8942500	6340400	6080200	5537300	C13861	HMDB0007102	5282283	LMGL02010006	-	75466	4260	--
LIPID-P-0200	DG(16:0_20:1)	GL	DG	640.597	622.554	[M+NH4]+	C39H74O5	363770	221160	340410	501550	879330	1279600	604470	491860	437770	579120	815850	624750	852650	572670	753390	651360	643850	746590	C00641	HMDB0007108	9543715	LMGL02010048	-	88447	4354	ko00561,ko00562,ko00564,ko01100,ko04070,ko04730
LIPID-P-0201	DG(18:0_18:1)	GL	DG	640.597	622.554	[M+NH4]+	C39H74O5	780790	605760	879100	1496900	2690700	3253800	1229500	1117400	1081800	815110	1215500	1422200	1719400	1192300	1660400	1350600	1328800	1462100	C00641	HMDB0007160	6443547	LMGL02010043	-	75468	-	ko00561,ko00562,ko00564,ko01100,ko04070,ko04730
LIPID-P-0205	DG(18:1_20:0)	GL	DG	668.629	650.585	[M+NH4]+	C41H78O5	32713	40309	20521	57661	152560	144850	59559	76574	32629	28129	56168	47600	62041	52411	74079	60825	68505	51464	C00165	HMDB0007223	9543747	LMGL02010081	-	89224	4391	ko01521,ko04010,ko04012,ko04014,ko04015,ko04020,ko04024,ko04062,ko04064,ko04066,ko04071,ko04072,ko04261,ko04270,ko04361,ko04370,ko04371,ko04540,ko04611,ko04613,ko04625,ko04650,ko04658,ko04659,ko04660,ko04662,ko04664,ko04666,ko04713,ko04714,ko04720,ko04722,ko04723,ko04724,ko04725,ko04726,ko04728,ko04730,ko04745,ko04750,ko04911,ko04912,ko04915,ko04916,ko04918,ko04919,ko04920,ko04921,ko04923,ko04925…
LIPID-P-0210	DG(14:0_18:2)	GL	DG	582.519	564.475	[M+NH4]+	C35H64O5	40889	69116	130140	178860	411800	385170	136510	235720	204800	169910	207990	232820	260460	212120	425120	228410	247090	239020	C00641	HMDB0007043	53477978	LMGL02010385	-	88784	-	ko00561,ko00562,ko00564,ko01100,ko04070,ko04730
LIPID-P-0213	DG(16:1_18:1)	GL	DG	610.55	592.507	[M+NH4]+	C37H68O5	180000	202400	226750	1127800	1485200	2205600	253260	708690	684120	812610	1153600	1362300	1091200	960720	1668700	1012100	884220	1010400	C00641	HMDB0007131	9543694	LMGL02010026	-	88500	4281	ko00561,ko00562,ko00564,ko01100,ko04070,ko04730
LIPID-P-0214	DG(16:0_18:2)	GL	DG	610.55	592.507	[M+NH4]+	C37H68O5	940680	1200900	1965900	2573900	8887400	6849000	2347000	3561400	3232800	4015700	3822500	4215000	5268400	4595100	7398800	4102600	3997200	4148500	C00641	HMDB0007103	9543695	LMGL02010027	-	82927	-	ko00561,ko00562,ko00564,ko01100,ko04070,ko04730
LIPID-P-0216	DG(16:0_20:2)	GL	DG	638.582	620.538	[M+NH4]+	C39H72O5	133140	96368	130650	184120	564100	433240	312580	139250	233250	374850	339420	260660	535270	315550	542190	356400	298010	287100	C00641	HMDB0007109	9543721	LMGL02010055	-	84401	-	ko00561,ko00562,ko00564,ko01100,ko04070,ko04730
LIPID-P-0217	DG(18:0_18:2)	GL	DG	638.582	620.538	[M+NH4]+	C39H72O5	160520	209550	258530	358900	1067900	592060	281070	366270	300890	338420	346860	328780	371600	435360	547770	413150	351410	344730	C00641	HMDB0007161	6441562	LMGL02010050	-	77097	-	ko00561,ko00562,ko00564,ko01100,ko04070,ko04730
LIPID-P-0218	DG(18:1_18:1)	GL	DG	638.582	620.538	[M+NH4]+	C39H72O5	1480300	1497800	1691200	6684900	18376000	16652000	3074600	5532500	4955100	3910000	6115200	7714700	6302600	4564400	9249700	6555300	6090300	6294500	C00641	HMDB0007218	9543716	LMGL02010049	-	52333	-	ko00561,ko00562,ko00564,ko01100,ko04070,ko04730
LIPID-P-0219	DG(18:1_20:1)	GL	DG	666.613	648.569	[M+NH4]+	C41H76O5	190230	144750	178300	511570	791930	1238800	335290	385930	383690	377110	524410	508950	406230	287300	500600	443320	470990	514010	C00165	HMDB0007224	9543756	LMGL02010090	-	84436	4400	ko01521,ko04010,ko04012,ko04014,ko04015,ko04020,ko04024,ko04062,ko04064,ko04066,ko04071,ko04072,ko04261,ko04270,ko04361,ko04370,ko04371,ko04540,ko04611,ko04613,ko04625,ko04650,ko04658,ko04659,ko04660,ko04662,ko04664,ko04666,ko04713,ko04714,ko04720,ko04722,ko04723,ko04724,ko04725,ko04726,ko04728,ko04730,ko04745,ko04750,ko04911,ko04912,ko04915,ko04916,ko04918,ko04919,ko04920,ko04921,ko04923,ko04925…
LIPID-P-0220	DG(18:0_20:2)	GL	DG	666.61	648.569	[M+NH4]+	C41H76O5	60744	47524	53749	89352	194370	190580	110880	94290	86413	147660	113910	103990	131430	93050	173200	111210	105170	110450	C00641	HMDB0007167	9543757	LMGL02010091	-	88510	-	ko00561,ko00562,ko00564,ko01100,ko04070,ko04730
LIPID-P-0224	DG(16:1_18:2)	GL	DG	608.535	590.491	[M+NH4]+	C37H66O5	111360	125700	180620	480690	1230400	1184600	163730	497300	439300	318190	463850	612230	464950	435370	709610	540170	515760	520420	C00641	HMDB0007132	9543699	LMGL02010031	-	84419	4319	ko00561,ko00562,ko00564,ko01100,ko04070,ko04730
LIPID-P-0225	DG(16:0_18:3)	GL	DG	608.535	590.491	[M+NH4]+	C37H66O5	172440	268480	378910	262260	1061100	650520	158870	369270	313720	346390	367580	372520	394870	381660	601350	371890	398090	392230	C00641	HMDB0007105	9543700	LMGL02010032	-	88449	-	ko00561,ko00562,ko00564,ko01100,ko04070,ko04730
LIPID-P-0228	DG(16:0_20:3)	GL	DG	636.566	618.522	[M+NH4]+	C39H70O5	214330	299170	434100	450350	765610	715120	333660	473490	652610	748530	644360	636050	826280	671940	942880	540420	624990	607280	C00641	HMDB0007111	9543728	LMGL02010062	-	84402	-	ko00561,ko00562,ko00564,ko01100,ko04070,ko04730
LIPID-P-0229	DG(18:1_18:2)	GL	DG	636.566	618.522	[M+NH4]+	C39H70O5	940120	1064900	1414200	2904100	10588000	7926700	1679000	3880700	3240700	2746300	3724700	4030200	3741000	2947500	7270600	4155100	4105100	4373600	C00641	HMDB0007219	9543722	LMGL02010056	-	75450	-	ko00561,ko00562,ko00564,ko01100,ko04070,ko04730
LIPID-P-0232	DG(18:2_20:1)	GL	DG	664.597	646.554	[M+NH4]+	C41H74O5	41164	34422	47035	68555	233680	178330	48791	83959	49714	64821	87831	72356	84459	49414	112330	83204	67507	79053	C00641	HMDB0007253	9543765	LMGL02010099	-	89194	-	ko00561,ko00562,ko00564,ko01100,ko04070,ko04730
LIPID-P-0233	DG(18:1_20:2)	GL	DG	664.597	646.554	[M+NH4]+	C41H74O5	102050	90205	84991	186080	481570	552010	143550	190260	200110	243820	225310	220010	280680	201980	359790	231600	200780	198720	C00641	HMDB0007225	9543766	LMGL02010100	-	89222	-	ko00561,ko00562,ko00564,ko01100,ko04070,ko04730
LIPID-P-0234	DG(18:0_20:3)	GL	DG	664.585	646.554	[M+NH4]+	C41H74O5	27000	43658	36919	76921	145960	66501	48159	51507	78230	94390	71019	62531	79452	42878	110510	67861	72269	84875	C00641	HMDB0007168	53478052	LMGL02010101	-	88509	-	ko00561,ko00562,ko00564,ko01100,ko04070,ko04730
LIPID-P-0239	DG(16:0_20:4)	GL	DG	634.55	616.507	[M+NH4]+	C39H68O5	741620	726420	756310	2972400	3330600	2488700	939520	1538800	2042500	3219800	2739600	3721600	3848200	2834400	4567400	2272700	2473300	2162800	C00165	HMDB0007112	9543736	LMGL02010070	-	77096	-	ko01521,ko04010,ko04012,ko04014,ko04015,ko04020,ko04024,ko04062,ko04064,ko04066,ko04071,ko04072,ko04261,ko04270,ko04361,ko04370,ko04371,ko04540,ko04611,ko04613,ko04625,ko04650,ko04658,ko04659,ko04660,ko04662,ko04664,ko04666,ko04713,ko04714,ko04720,ko04722,ko04723,ko04724,ko04725,ko04726,ko04728,ko04730,ko04745,ko04750,ko04911,ko04912,ko04915,ko04916,ko04918,ko04919,ko04920,ko04921,ko04923,ko04925…
LIPID-P-0240	DG(18:2_18:2)	GL	DG	634.55	616.507	[M+NH4]+	C39H68O5	795880	1022500	1231300	1659300	9140700	5024700	1095600	3879500	2358200	1517000	2098600	2334900	2070700	2401300	5047600	2787500	2954900	2864500	C00641	HMDB0007248	9543729	LMGL02010063	-	77127	4371	ko00561,ko00562,ko00564,ko01100,ko04070,ko04730
LIPID-P-0242	DG(18:1_20:3)	GL	DG	662.582	644.538	[M+NH4]+	C41H72O5	94843	90770	82403	185440	434860	495760	78003	192710	295280	230760	252160	230780	266180	206710	403690	260480	231200	263380	C00641	HMDB0007227	9543776	LMGL02010110	-	84437	-	ko00561,ko00562,ko00564,ko01100,ko04070,ko04730
LIPID-P-0243	DG(18:0_20:4)	GL	DG	662.582	644.538	[M+NH4]+	C41H72O5	276310	620360	616410	4897400	9004200	1549300	599770	1340300	1494900	2279700	2029600	2126600	1736500	1701900	2376100	1805800	2006300	1877800	C00165	HMDB0007170	6438587	LMGL02010111	-	75728	-	ko01521,ko04010,ko04012,ko04014,ko04015,ko04020,ko04024,ko04062,ko04064,ko04066,ko04071,ko04072,ko04261,ko04270,ko04361,ko04370,ko04371,ko04540,ko04611,ko04613,ko04625,ko04650,ko04658,ko04659,ko04660,ko04662,ko04664,ko04666,ko04713,ko04714,ko04720,ko04722,ko04723,ko04724,ko04725,ko04726,ko04728,ko04730,ko04745,ko04750,ko04911,ko04912,ko04915,ko04916,ko04918,ko04919,ko04920,ko04921,ko04923,ko04925…
LIPID-P-0245	DG(18:0_22:4)	GL	DG	690.596	672.569	[M+NH4]+	C43H76O5	9	9	9	98371	113830	26329	11800	24401	25204	48432	55202	36540	37718	27773	43010	39471	52376	32933	C00641	HMDB0007176	9543859	LMGL02010194	-	84435	-	ko00561,ko00562,ko00564,ko01100,ko04070,ko04730
LIPID-P-0247	DG(18:2_18:3)	GL	DG	632.535	614.491	[M+NH4]+	C39H66O5	215570	227490	270740	323470	1931500	897000	121410	669680	420500	215790	417220	404420	358940	421200	988620	531600	539880	582280	C00641	HMDB0007250	9543737	LMGL02010071	-	89198	-	ko00561,ko00562,ko00564,ko01100,ko04070,ko04730
LIPID-P-0248	DG(16:1_20:4)	GL	DG	632.535	614.491	[M+NH4]+	C39H66O5	49498	59836	59700	367340	421870	577730	72663	203980	221450	186660	288850	306930	285190	220950	370190	248870	279890	210600	C00641	HMDB0007141	9543743	LMGL02010077	-	88489	-	ko00561,ko00562,ko00564,ko01100,ko04070,ko04730
LIPID-P-0249	DG(16:0_20:5)	GL	DG	632.519	614.491	[M+NH4]+	C39H66O5	49793	133700	147750	178190	265720	191850	9	106120	164370	199120	149590	186980	96407	100070	192220	142260	139540	137080	C00641	HMDB0007114	9543744	LMGL02010078	-	88475	-	ko00561,ko00562,ko00564,ko01100,ko04070,ko04730
LIPID-P-0251	DG(18:2_20:3)	GL	DG	660.566	642.522	[M+NH4]+	C41H70O5	62197	82430	79682	159030	493760	362140	88255	199780	174110	182190	163620	216960	169960	171090	377300	214570	193970	211270	C00641	HMDB0007256	9543785	LMGL02010120	-	89200	-	ko00561,ko00562,ko00564,ko01100,ko04070,ko04730
LIPID-P-0252	DG(18:1_20:4)	GL	DG	660.566	642.522	[M+NH4]+	C41H70O5	437450	465580	476870	2160100	3973500	2931100	643810	1115500	1473600	1896200	1969200	2341000	2107700	1875500	2964300	1862200	1639300	1786200	C00641	HMDB0007228	9543786	LMGL02010121	-	75449	-	ko00561,ko00562,ko00564,ko01100,ko04070,ko04730
LIPID-P-0254	DG(18:0_20:5)	GL	DG	660.557	642.522	[M+NH4]+	C41H70O5	17207	48471	41328	112840	200870	35949	9	27537	32004	81476	38791	46747	31383	37392	40318	53388	71199	65573	C00641	HMDB0007172	9543787	LMGL02010122	-	88376	-	ko00561,ko00562,ko00564,ko01100,ko04070,ko04730
LIPID-P-0259	DG(18:2_20:4)	GL	DG	658.55	640.507	[M+NH4]+	C41H68O5	299330	315520	270220	826900	2229100	1546500	411640	699910	771950	578860	622760	854160	630220	633000	1238200	775520	822010	944190	C00641	HMDB0007257	9543796	LMGL02010131	-	89203	-	ko00561,ko00562,ko00564,ko01100,ko04070,ko04730
LIPID-P-0260	DG(18:1_20:5)	GL	DG	658.55	640.507	[M+NH4]+	C41H68O5	63212	77419	58283	182710	305210	252620	25537	70646	88764	58460	58878	109890	57183	57199	95233	98267	82993	110380	C00641	HMDB0007230	9543797	LMGL02010132	-	89218	-	ko00561,ko00562,ko00564,ko01100,ko04070,ko04730
LIPID-P-0261	DG(16:0_22:6)	GL	DG	658.55	640.507	[M+NH4]+	C41H68O5	833170	1295400	1365600	3326200	3695200	1674200	907770	1651000	2107400	4916100	3324500	2722400	3977200	3186400	6833700	2944600	2509200	2692300	C00641	HMDB0007121	9543827	LMGL02010162	-	82949	-	ko00561,ko00562,ko00564,ko01100,ko04070,ko04730
LIPID-P-0262	DG(16:1_22:5)	GL	DG	658.537	640.507	[M+NH4]+	C41H68O5	36730	79350	67766	232040	201000	101220	51653	55905	152230	377110	209070	120950	227240	157890	411750	155140	231950	159650	C00641	HMDB0007148	53478042	LMGL02010161	-	88480	-	ko00561,ko00562,ko00564,ko01100,ko04070,ko04730
LIPID-P-0265	DG(18:1_22:5)	GL	DG	686.582	668.538	[M+NH4]+	C43H72O5	66669	30208	23639	97310	133380	83030	22457	77431	39448	113450	116800	85904	138180	120320	200600	89460	96144	116980	C00641	HMDB0007236	9543880	LMGL02010215	-	89217	-	ko00561,ko00562,ko00564,ko01100,ko04070,ko04730
LIPID-P-0266	DG(18:0_22:6)	GL	DG	686.57	668.538	[M+NH4]+	C43H72O5	146320	309000	219240	1246100	2006000	230830	125050	302640	417110	926260	680690	638960	760070	770160	1069800	654420	642170	687960	C00641	HMDB0007179	9543881	LMGL02010216	-	77129	-	ko00561,ko00562,ko00564,ko01100,ko04070,ko04730
LIPID-P-0268	DG(16:1_22:6)	GL	DG	656.52	638.491	[M+NH4]+	C41H66O5	96363	124960	118240	413750	447830	455670	92928	183850	232170	371840	381750	252420	399060	305320	734660	272970	331770	344350	C00641	HMDB0007150	9543839	LMGL02010174	-	-	-	ko00561,ko00562,ko00564,ko01100,ko04070,ko04730
LIPID-P-0269	DG(18:1_22:6)	GL	DG	684.561	666.522	[M+NH4]+	C43H70O5	886890	940270	623450	2301200	2676200	2140100	597470	1115500	1433800	3001100	2192000	1951100	2602500	1889300	4328400	2059000	1895800	2018800	C00641	HMDB0007208	53478083	-	-	88551	-	ko00561,ko00562,ko00564,ko01100,ko04070,ko04730
LIPID-P-0271	DG(18:2_22:6)	GL	DG	682.539	664.507	[M+NH4]+	C43H68O5	472420	570210	432310	858570	2179700	1142800	413570	599050	627330	982250	805150	700740	932420	649680	1847200	900280	865520	882240	C00641	HMDB0007266	9543899	LMGL02010234	-	-	-	ko00561,ko00562,ko00564,ko01100,ko04070,ko04730
LIPID-P-0274	MG(16:0)	GL	MG	348.321	330.277	[M+NH4]+	C19H38O4	28083	17638	17028	28319	74980	67712	32815	18533	13924	17910	23343	20955	25479	15358	16622	30736	37608	28456	C01885	HMDB0011564	3084463	LMGL01010001	32899-41-5	75542	-	ko00561,ko01100,ko04714,ko04923,ko04975,ko04977
LIPID-P-0276	MG(18:0)	GL	MG	376.352	358.308	[M+NH4]+	C21H42O4	202210	224870	189920	417950	454960	565640	401870	408540	559710	471670	416170	443570	470360	418600	399000	571850	530400	584370	C01885	HMDB0011131	15560610	LMGL01010003	22610-61-3	75550	-	ko00561,ko01100,ko04714,ko04923,ko04975,ko04977
LIPID-P-0282	MG(18:1)	GL	MG	374.336	356.293	[M+NH4]+	C21H40O4	63989	38719	30457	75720	161740	193150	60095	41368	23390	21303	45714	43849	46228	36589	45330	74535	63063	51385	C01885	HMDB0011566	53480977	LMGL01010004	-	-	-	ko00561,ko01100,ko04714,ko04923,ko04975,ko04977
LIPID-P-0283	MG(18:2)	GL	MG	372.31	354.277	[M+NH4]+	C21H38O4	26590	22664	22258	37886	155570	115250	30707	39625	15123	10760	25015	20163	18915	22709	29868	34255	41275	36728	C01885	-	5283469	LMGL01010006	67968-46-1	-	-	ko00561,ko01100,ko04714,ko04923,ko04975,ko04977
LIPID-P-0284	MG(20:2)	GL	MG	400.34	382.308	[M+NH4]+	C23H42O4	6594.5	6671.8	5015	10761	35545	39742	15228	3987.2	3389.1	4085.2	6554.4	4686.2	11593	3217.6	8052.1	9299.6	11796	12642	C01885	HMDB0011574	53480983	-	-	-	-	ko00561,ko01100,ko04714,ko04923,ko04975,ko04977
LIPID-P-0292	HexCer(d18:1/16:0)	SP	HexCer	700.573	699.565	[M+H]+	C40H77NO8	748900	798500	1093800	448650	253030	281620	493590	491890	609000	691280	754690	695880	1343000	1440000	1281800	694990	751600	856200	C01190	HMDB0004971	14035030	LMSP0501AA03	-	84716	7224	ko00600,ko01100
LIPID-P-0298	HexCer(d18:1/23:0)	SP	HexCer	798.682	797.674	[M+H]+	C47H91NO8	225370	320230	337340	178580	122060	97458	177300	148870	148980	134840	137670	206940	188570	186190	213540	169810	303930	252420	C01190	-	52931253	LMSP0501AA32	-	-	-	ko00600,ko01100
LIPID-P-0299	HexCer(d18:1/24:0)	SP	HexCer	812.698	811.69	[M+H]+	C48H93NO8	313460	357330	312780	170030	117310	107680	94288	127500	165660	239200	147560	233510	208150	116980	308840	194570	189740	269310	C01190	HMDB0004978	6321361	LMSP0501AA09	-	-	7231	ko00600,ko01100
LIPID-P-0300	HexCer(d18:1/25:0)	SP	HexCer	826.714	825.706	[M+H]+	C49H95NO8	169680	250720	196270	102170	99860	104010	84110	100000	88536	77429	76115	115620	111910	78100	119420	111690	90657	125130	C01190	HMDB0004979	20057360	-	-	-	7232	ko00600,ko01100
LIPID-P-0301	HexCer(d18:1/26:0)	SP	HexCer	840.729	839.721	[M+H]+	C50H97NO8	158780	134820	146070	97488	110810	62521	71597	82955	99336	75366	114450	126000	94900	53731	94476	124160	96660	102720	C01190	HMDB0004977	20057359	LMSP0501AA11	-	75344	7230	ko00600,ko01100
LIPID-P-0302	HexCer(d18:1/16:1)	SP	HexCer	698.557	697.549	[M+H]+	C40H75NO8	1613000	1417400	1534300	1308000	1177200	902620	930430	1166300	1182800	1119600	1313700	1235200	1109000	1067200	934210	1269700	1208800	1318400	C01190	-	-	-	-	-	-	ko00600,ko01100
LIPID-P-0303	HexCer(d18:1/18:1)	SP	HexCer	726.588	725.581	[M+H]+	C42H79NO8	75948	72780	83684	100040	111850	56981	80152	69091	75126	62796	73182	97632	113070	118430	82324	86782	77007	107570	C01190	HMDB0004970	20057355	LMSP0501AA27	-	139140	7223	ko00600,ko01100
LIPID-P-0304	HexCer(d18:1/20:1)	SP	HexCer	754.62	753.612	[M+H]+	C44H83NO8	153450	144620	219310	237660	299220	191350	146080	173550	225460	267550	182490	262050	241180	190150	253460	254630	197880	255390	C01190	-	-	-	-	-	-	ko00600,ko01100
LIPID-P-0305	HexCer(d18:1/22:1)	SP	HexCer	782.651	781.643	[M+H]+	C46H87NO8	560560	565170	578250	619430	833970	491940	466330	563250	643220	615220	691740	701940	720290	515240	685500	657030	593900	641910	C01190	-	-	-	-	-	-	ko00600,ko01100
LIPID-P-0306	HexCer(d18:1/24:1)	SP	HexCer	810.682	809.674	[M+H]+	C48H91NO8	4712100	5951500	4837400	3819000	3656000	2502300	2448500	2619700	2835500	2661000	2778100	3080500	2993200	1760700	3321600	3414900	3661400	3491800	C01190	HMDB0004975	20057357	LMSP0501AA08	-	76302	7228	ko00600,ko01100
LIPID-P-0331	SHexCer(d18:1:/16:0(OH))	SP	HexCer	796.8	795.517	[M+H]+	C40H77NO12S	2242700	2692200	2394400	1998100	1941700	1495200	1586800	1523200	1593000	1643300	1681200	1728100	1656300	1060300	1855100	1912300	1853900	1827300	C06125	-	-	-	-	-	-	ko00600,ko01100
LIPID-P-0332	SHexCer(d18:1:/16:0)	SP	HexCer	780.8	779.522	[M+H]+	C40H77NO11S	573590	712990	785420	470260	332670	265980	397640	288530	390860	449240	462810	429060	495490	396930	557510	500940	478870	463410	C06125	HMDB0012313	24779578	LMSP06020002	-	-	-	ko00600,ko01100
LIPID-P-0350	LPC(14:0/0:0)	GP	LPC	468.309	467.301	[M+H]+	C22H46NO7P	1388100	2492300	2055200	2620800	1546600	2729500	1230000	1350400	1232600	1856800	2318100	890150	3746800	2237100	4200100	2475700	2309600	2223200	C04230	HMDB0010379	460604	LMGP01050012	20559-16-4	64489	-	ko00564,ko05231
LIPID-P-0351	LPC(0:0/15:0)	GP	LPC	482.322	481.317	[M+H]+	C23H48NO7P	991660	1284800	1703200	796090	775470	573880	778750	605940	590160	1156900	1112500	707220	1072600	749990	1051400	1130500	999870	884380	C04230	-	-	-	-	-	-	ko00564,ko05231
LIPID-P-0352	LPC(15:0/0:0)	GP	LPC	482.322	481.317	[M+H]+	C23H48NO7P	6858700	11209000	10661000	6747000	3280400	4804300	3535000	2655700	2368200	3461500	3417500	2602700	3929200	2632600	4082500	5248400	5205900	5426400	C04230	HMDB0010381	24779458	LMGP01050016	-	580912	-	ko00564,ko05231
LIPID-P-0353	LPC(0:0/16:0)	GP	LPC	496.34	495.332	[M+H]+	C24H50NO7P	1217000	1471100	2088300	1562600	1923400	1121800	1880300	1381100	1299500	2155900	2599400	1620800	3104200	2035300	3020600	2047800	2059800	2042100	C04230	-	460602	LMGP01050074	-	-	-	ko00564,ko05231
LIPID-P-0354	LPC(16:0/0:0)	GP	LPC	496.34	495.332	[M+H]+	C24H50NO7P	1306600	1564800	2174900	1657800	1967500	1246500	2058200	1514000	1421000	2399100	2861300	1704800	3395000	2111400	3052500	2236600	2211900	2238800	C04230	HMDB0010382	460602	LMGP01050018	-	72998	-	ko00564,ko05231
LIPID-P-0355	LPC(0:0/17:0)	GP	LPC	510.356	509.348	[M+H]+	C25H52NO7P	4987800	8139600	7424600	4607900	2313000	3145000	3735000	1967300	1980000	3427400	3066800	2301800	3528000	2526300	3681500	3908300	4009300	4013000	C04230	-	-	-	-	-	-	ko00564,ko05231
LIPID-P-0356	LPC(17:0/0:0)	GP	LPC	510.356	509.348	[M+H]+	C25H52NO7P	5427100	8969300	8400900	4956000	2509800	3516800	4097400	2332000	2227000	3979000	3401200	2645700	3940200	2727900	4145100	4501000	4492300	4637400	C04230	HMDB0012108	24779463	LMGP01050024	50930-23-9	74340	-	ko00564,ko05231
LIPID-P-0357	LPC(0:0/18:0)	GP	LPC	524.372	523.364	[M+H]+	C26H54NO7P	83492	125850	197560	106860	91190	90240	104930	57845	57562	117190	110000	73841	163400	98674	181550	133230	119830	113170	C04230	HMDB0011128	24779491	LMGP01050076	4421-58-3	76076	-	ko00564,ko05231
LIPID-P-0358	LPC(18:0/0:0)	GP	LPC	524.372	523.364	[M+H]+	C26H54NO7P	818750	1172400	1367000	932240	512890	892150	852180	608320	587930	922740	799630	679410	1278400	863220	1605400	1002900	1066000	946750	C04230	HMDB0010384	497299	LMGP01050026	-	73858	-	ko00564,ko05231
LIPID-P-0359	LPC(0:0/19:0)	GP	LPC	538.388	537.379	[M+H]+	C27H56NO7P	258080	359380	346520	320940	142450	287500	253950	150990	101890	278710	219120	165810	280200	185520	408600	274670	269360	288640	C04230	-	-	-	-	-	-	ko00564,ko05231
LIPID-P-0360	LPC(19:0/0:0)	GP	LPC	538.388	537.379	[M+H]+	C27H56NO7P	519930	863130	949470	588290	274170	470280	340450	250370	208810	494770	362350	236980	495010	290340	692430	513500	485910	477560	C04230	-	24779472	LMGP01050041	-	-	-	ko00564,ko05231
LIPID-P-0362	LPC(20:0/0:0)	GP	LPC	552.403	551.395	[M+H]+	C28H58NO7P	130970	207660	184990	215530	132710	183820	174560	91315	103730	258080	142610	107900	208610	119910	292410	178420	177950	167220	C04230	HMDB0010390	24779473	LMGP01050045	108341-80-6	74968	-	ko00564,ko05231
LIPID-P-0366	LPC(14:1/0:0)	GP	LPC	466.293	465.286	[M+H]+	C22H44NO7P	29105	27179	22991	31624	38798	27136	26873	18383	13585	33294	22893	22442	49818	27053	45652	35732	31629	35560	C04230	HMDB0010380	24779456	LMGP01050014	-	73794	-	ko00564,ko05231
LIPID-P-0367	LPC(15:1/0:0)	GP	LPC	480.307	479.301	[M+H]+	C23H46NO7P	165410	173760	126870	85312	150460	179420	176580	130280	85233	175010	197790	139840	248610	114540	195390	222970	129900	140730	C04230	-	52924041	LMGP01050125	-	-	-	ko00564,ko05231
LIPID-P-0368	LPC(16:1/0:0)	GP	LPC	494.325	493.317	[M+H]+	C24H48NO7P	19448000	22546000	20628000	23642000	20189000	22347000	16225000	15070000	11314000	16661000	23367000	15313000	24818000	17987000	20375000	21366000	20248000	20572000	C04230	HMDB0010383	24779461	LMGP01050021	76790-27-7	73851	-	ko00564,ko05231
LIPID-P-0369	LPC(17:1/0:0)	GP	LPC	508.339	507.332	[M+H]+	C25H50NO7P	3607500	5576600	4907800	3821600	2048600	2916800	2166800	1740200	1439700	2656900	2473800	1519600	3263900	1952900	3241400	3331200	3193000	3176100	C04230	-	42607442	LMGP01050002	-	-	-	ko00564,ko05231
LIPID-P-0370	LPC(0:0/18:1)	GP	LPC	522.356	521.348	[M+H]+	C26H52NO7P	848750	674690	515620	954490	2184700	772340	1205200	1021200	827980	1078800	1389700	1125700	1253100	1269300	1214900	1066100	1141000	1145400	C04230	-	24779492	LMGP01050079	-	-	-	ko00564,ko05231
LIPID-P-0371	LPC(18:1/0:0)	GP	LPC	522.356	521.348	[M+H]+	C26H52NO7P	843710	730750	492840	1051800	2255800	809530	1311000	1087400	877530	1094100	1471200	1148200	1241300	1263300	1296900	1111300	1190400	1107500	C04230	HMDB0010385	53480465	LMGP01050029	-	86255	-	ko00564,ko05231
LIPID-P-0372	LPC(19:1/0:0)	GP	LPC	536.371	535.364	[M+H]+	C27H54NO7P	178540	123470	132490	144720	192030	137160	107100	139150	74772	182240	296950	188030	186390	143780	187570	198370	164580	212770	C04230	-	52924049	LMGP01050130	-	-	-	ko00564,ko05231
LIPID-P-0373	LPC(0:0/20:1)	GP	LPC	550.387	549.379	[M+H]+	C28H56NO7P	882020	760540	645600	1019200	1296200	864670	1350100	884230	664140	1270500	1906200	1036800	1591200	1068200	1384900	1209500	1134500	1102300	C04230	-	-	-	-	-	-	ko00564,ko05231
LIPID-P-0374	LPC(20:1/0:0)	GP	LPC	550.387	549.379	[M+H]+	C28H56NO7P	871340	777090	714560	1057500	1343500	886900	1416400	906870	667330	1277000	2002000	1032100	1647800	1113000	1411600	1213200	1207000	1120900	C04230	HMDB0010391	52924051	LMGP01050047	-	88685	-	ko00564,ko05231
LIPID-P-0376	LPC(22:1/0:0)	GP	LPC	578.419	577.411	[M+H]+	C30H60NO7P	9121.2	12230	10146	10900	12090	14328	8614.5	6627.7	5160.1	30364	12536	9105.1	16918	8061.6	28874	14695	18582	11116	C04230	HMDB0010399	53480471	LMGP01050134	-	88684	-	ko00564,ko05231
LIPID-P-0378	LPC(0:0/18:2)	GP	LPC	520.34	519.332	[M+H]+	C26H50NO7P	2009600	1669200	1057800	1433000	2452600	1629900	2554800	1456800	1323600	1462500	1516900	1220300	986620	1174700	855900	1714800	1520400	1723600	C04230	-	-	-	-	-	-	ko00564,ko05231
LIPID-P-0379	LPC(18:2/0:0)	GP	LPC	520.34	519.332	[M+H]+	C26H50NO7P	2044500	1774100	1064600	1489400	2500900	1498200	2351200	1549300	1317800	1335700	1500700	1231200	1003900	1125800	826140	1757100	1600300	1689800	C04230	HMDB0010386	11005824	LMGP01050034	22252-07-9	28733	-	ko00564,ko05231
LIPID-P-0380	LPC(0:0/20:2)	GP	LPC	548.372	547.364	[M+H]+	C28H54NO7P	8643300	7299300	5057100	7202300	8870000	6133500	11538000	7281400	6068600	10976000	12849000	8157900	9748700	8162300	10273000	9172900	9147400	8989300	C04230	-	-	-	-	-	-	ko00564,ko05231
LIPID-P-0381	LPC(20:2/0:0)	GP	LPC	548.372	547.364	[M+H]+	C28H54NO7P	8864700	7524400	5030800	7369300	9082000	6254400	11606000	7711900	5936900	11076000	12765000	8273400	9634000	8224700	10428000	9569100	8857700	8307600	C04230	HMDB0010392	52924053	LMGP01050132	-	83055	-	ko00564,ko05231
LIPID-P-0382	LPC(22:2/0:0)	GP	LPC	576.403	575.395	[M+H]+	C30H58NO7P	42229	27388	19196	25977	41671	22957	20460	25104	17767	36479	33468	15952	22975	11101	21815	34453	18756	20394	C04230	HMDB0010400	52924059	LMGP01050135	-	88952	-	ko00564,ko05231
LIPID-P-0383	LPC(18:3/0:0)	GP	LPC	518.325	517.317	[M+H]+	C26H48NO7P	31277000	35634000	21665000	15363000	19987000	14062000	17036000	9233300	9154300	10052000	9806600	9023400	7905700	7509000	7338500	16927000	17698000	16781000	C04230	HMDB0010388	24779469	LMGP01050038	-	88697	-	ko00564,ko05231
LIPID-P-0384	LPC(20:3/0:0)	GP	LPC	546.356	545.348	[M+H]+	C28H52NO7P	23674000	24113000	12990000	16772000	22212000	18798000	26598000	16058000	13992000	17818000	18584000	13394000	12441000	13363000	13971000	20564000	18245000	18621000	C04230	HMDB0010393	53480467	LMGP01050133	1199257-41-4	74343	-	ko00564,ko05231
LIPID-P-0385	LPC(18:4/0:0)	GP	LPC	516.309	515.301	[M+H]+	C26H46NO7P	1289600	1349100	613590	601130	1089600	532730	686060	259060	287850	157150	168390	238190	179410	166290	106420	590210	536690	522850	C04230	HMDB0010389	52924047	LMGP01050040	-	88696	-	ko00564,ko05231
LIPID-P-0386	LPC(20:4/0:0)	GP	LPC	544.34	543.332	[M+H]+	C28H50NO7P	3708200	2996700	1604000	4421600	5870800	3570900	5078700	2921400	2091700	2760300	3698100	4007400	3304200	2602400	3813700	3938600	3735700	3864300	C04230	HMDB0010395	24779476	LMGP01050048	60701-99-7	74344	-	ko00564,ko05231
LIPID-P-0387	LPC(0:0/22:4)	GP	LPC	572.372	571.364	[M+H]+	C30H54NO7P	2083400	1692300	683090	2271900	3520400	2220900	3219100	1834100	1295700	2059000	2735700	2285300	1838700	1887100	1922600	2193900	2101300	2115100	C04230	-	-	-	-	-	-	ko00564,ko05231
LIPID-P-0388	LPC(22:4/0:0)	GP	LPC	572.372	571.364	[M+H]+	C30H54NO7P	1979900	1617600	604140	2488800	3617400	2218800	3427000	1787200	1362100	2117900	2713200	2541000	1857700	1956300	1965300	2395700	2211300	2219200	C04230	HMDB0010401	52924039	LMGP01050124	-	88953	-	ko00564,ko05231
LIPID-P-0389	LPC(20:5/0:0)	GP	LPC	542.325	541.317	[M+H]+	C28H48NO7P	21292000	25637000	11426000	15183000	21977000	15660000	15079000	7433400	6373600	6780700	7878300	9955800	5567600	4862800	6133800	13569000	14192000	13191000	C04230	HMDB0010397	11757087	LMGP01050050	-	-	-	ko00564,ko05231
LIPID-P-0390	LPC(0:0/22:5)	GP	LPC	570.364	569.348	[M+H]+	C30H52NO7P	9873400	10454000	5975300	9155200	10548000	8380100	9816800	5839900	4598100	7564800	8034300	7381100	7768900	6567600	9614900	9220000	8743700	9259200	C04230	-	-	-	-	-	-	ko00564,ko05231
LIPID-P-0391	LPC(22:5/0:0)	GP	LPC	570.364	569.348	[M+H]+	C30H52NO7P	13984000	13140000	4636700	12290000	16795000	10674000	15681000	7356300	5806300	5976300	10517000	10763000	6472000	8053000	5698200	10909000	10867000	10623000	C04230	HMDB0010402	53480475	LMGP01050142	-	74348	-	ko00564,ko05231
LIPID-P-0392	LPC(22:6/0:0)	GP	LPC	568.34	567.332	[M+H]+	C30H50NO7P	187220000	204910000	116330000	176670000	206090000	166490000	185040000	108430000	86295000	142300000	147720000	141090000	143440000	125370000	185760000	176730000	163800000	179100000	C04230	HMDB0010404	10415542	LMGP01050056	-	73873	-	ko00564,ko05231
LIPID-P-0393	LPC(O-14:0)	GP	LPC-O	454.33	453.322	[M+H]+	C22H48NO6P	1137600	2085800	2981000	1760000	849730	1895200	868620	648030	599530	1042200	928330	456630	1526400	913390	1445000	1345900	1283000	1414300	C04230	-	15298292	LMGP01060007	-	-	-	ko00564,ko05231
LIPID-P-0394	LPC(O-16:0)	GP	LPC-O	482.361	481.353	[M+H]+	C24H52NO6P	22068000	30880000	56438000	29045000	23699000	27164000	24844000	16876000	19937000	25276000	23402000	17546000	32746000	23757000	39505000	28413000	30149000	28636000	C04230	-	162126	LMGP01060010	-	-	-	ko00564,ko05231
LIPID-P-0395	LPC(O-18:0)	GP	LPC-O	510.392	509.385	[M+H]+	C26H56NO6P	1692300	2707000	5395300	2768700	1643600	2100800	1728400	1124200	1340900	1877000	1761500	1292400	2670200	1612500	3546000	2513900	2277500	2250400	C04317	HMDB0011149	2733532	LMGP01060014	-	75216	-	ko00565,ko01100
LIPID-P-0396	LPC(O-20:0)	GP	LPC-O	538.424	537.416	[M+H]+	C28H60NO6P	49699	67969	102590	81671	46118	49960	68062	39167	58747	58648	69058	52431	80587	54476	88624	65087	69284	72216	C04230	-	52924061	LMGP01060041	-	-	-	ko00564,ko05231
LIPID-P-0398	LPC(O-14:1)	GP	LPC-O	452.314	451.306	[M+H]+	C22H46NO6P	93320	155050	218270	187180	88334	165690	128720	53180	56137	81965	82907	38900	152210	95707	182600	121670	115110	130190	C04230	-	10813490	LMGP01070001	-	-	-	ko00564,ko05231
LIPID-P-0399	LPC(O-16:1)	GP	LPC-O	480.345	479.338	[M+H]+	C24H50NO6P	722360	960300	2238400	1016100	1161700	1053600	950800	517530	614600	1176900	824850	478950	1184100	537320	1458600	1021700	1051500	1022200	C04230	-	24779503	LMGP01060028	-	-	-	ko00564,ko05231
LIPID-P-0400	LPC(O-18:1)	GP	LPC-O	508.377	507.369	[M+H]+	C26H54NO6P	11318000	19254000	30707000	21439000	18396000	20395000	16202000	11474000	13448000	19390000	16014000	9199700	21972000	13785000	29960000	18922000	19509000	19137000	C04230	-	21672239	LMGP01060034	-	-	-	ko00564,ko05231
LIPID-P-0401	LPC(O-20:1)	GP	LPC-O	536.408	535.4	[M+H]+	C28H58NO6P	38144	72666	134910	80822	43902	56127	42986	27615	39088	47753	42261	31843	74821	30992	89638	66074	51921	53112	C04230	-	-	-	-	-	-	ko00564,ko05231
LIPID-P-0403	LPC(O-18:2)	GP	LPC-O	506.361	505.353	[M+H]+	C26H52NO6P	2390900	4766700	8773700	5654000	5126600	4797300	3749700	2614400	3520500	4327300	3360300	1870200	5275200	3392300	7885500	4839900	4834000	4991200	C04230	HMDB0010408	24779513	LMGP01070012	-	84753	-	ko00564,ko05231
LIPID-P-0404	LPC(O-20:2)	GP	LPC-O	534.392	533.385	[M+H]+	C28H56NO6P	125370	206040	399040	342920	221890	223140	219630	120960	200970	249610	203050	129980	327350	200030	535500	272220	270650	290300	C04230	-	-	-	-	-	-	ko00564,ko05231
LIPID-P-0406	LPC(O-20:3)	GP	LPC-O	532.377	531.369	[M+H]+	C28H54NO6P	65159	142840	253930	222380	150510	135190	112390	80498	109660	160800	112580	72345	174690	103990	254760	149390	151790	139230	C04230	-	-	-	-	-	-	ko00564,ko05231
LIPID-P-0407	LPE(0:0/16:0)	GP	LPE	454.293	453.286	[M+H]+	C21H44NO7P	61315	126830	259290	96962	79755	107250	115610	45932	73258	99551	102730	55465	178660	107040	138260	102840	128850	127350	-	HMDB0011473	53480922	LMGP02050036	-	-	-	--
LIPID-P-0408	LPE(16:0/0:0)	GP	LPE	454.293	453.286	[M+H]+	C21H44NO7P	5819300	8226300	10685000	7055200	4167100	6125600	7601900	3980400	4160400	5812800	6431100	4730900	7775500	6229000	7803500	7089700	6913600	6962200	-	HMDB0011503	9547069	LMGP02050002	53862-35-4	73004	-	--
LIPID-P-0409	LPE(17:0/0:0)	GP	LPE	468.305	467.301	[M+H]+	C22H46NO7P	165640	258280	355650	159620	37469	82884	177510	56167	48526	90964	56791	58227	92140	83477	79450	94219	139970	121440	-	-	52925149	LMGP02050030	-	-	-	--
LIPID-P-0410	LPE(0:0/18:0)	GP	LPE	482.325	481.317	[M+H]+	C23H48NO7P	142160	226970	397070	174680	96607	127630	136360	86891	66813	138620	137630	92531	196160	122340	231660	168540	169020	145060	-	HMDB0011129	53480667	LMGP02050038	-	133144	-	--
LIPID-P-0411	LPE(18:0/0:0)	GP	LPE	482.325	481.317	[M+H]+	C23H48NO7P	10392000	15518000	19701000	12472000	6659100	11152000	12819000	7502100	7297000	10342000	11050000	9624600	15261000	11440000	17682000	12720000	12229000	12770000	-	HMDB0011130	9547068	LMGP02050001	69747-55-3	75036	-	--
LIPID-P-0412	LPE(20:0/0:0)	GP	LPE	510.356	509.348	[M+H]+	C25H52NO7P	88507	153540	167580	88545	44161	82106	80124	44979	43860	79354	59211	38389	69928	46833	87800	90485	86791	85105	-	HMDB0011481	53480930	LMGP02050045	-	-	-	--
LIPID-P-0417	LPE(0:0/18:1)	GP	LPE	480.309	479.301	[M+H]+	C23H46NO7P	95705	100320	121300	105760	165170	154200	171790	117180	119430	138400	188340	109060	218380	214230	204260	181320	148180	157620	-	HMDB0011476	53480925	LMGP02050040	-	76088	-	--
LIPID-P-0418	LPE(18:1/0:0)	GP	LPE	480.309	479.301	[M+H]+	C23H46NO7P	110260	107640	145120	114330	140250	136520	189730	115790	98021	126990	195570	90944	209390	218030	197140	186180	126170	145710	-	HMDB0011506	9547071	LMGP02050004	89576-29-4	74971	-	--
LIPID-P-0419	LPE(0:0/20:1)	GP	LPE	508.34	507.332	[M+H]+	C25H50NO7P	12586	14136	21080	20792	12687	16817	17380	13868	12678	15195	19380	10861	14590	13310	11484	8937	11382	16084	-	HMDB0011482	53480931	LMGP02050046	-	-	-	--
LIPID-P-0420	LPE(20:1/0:0)	GP	LPE	508.34	507.332	[M+H]+	C25H50NO7P	298980	442030	540240	189460	85751	229040	180800	108120	91413	178460	224940	100400	244980	181320	260380	249670	245680	243510	-	HMDB0011512	52925139	LMGP02050020	-	-	-	--
LIPID-P-0423	LPE(0:0/18:2)	GP	LPE	478.293	477.286	[M+H]+	C23H44NO7P	427610	376300	256690	262370	238120	334650	541700	186340	239380	318140	373210	233830	265910	296960	283720	333650	310080	350330	-	HMDB0011477	53480926	LMGP02050041	-	76090	-	--
LIPID-P-0424	LPE(18:2/0:0)	GP	LPE	478.293	477.286	[M+H]+	C23H44NO7P	375440	397300	257050	253530	224660	352240	544660	231960	247170	302020	343880	206180	300160	288640	280170	354810	328600	324500	-	HMDB0011507	52925130	LMGP02050011	85046-18-0	83058	-	--
LIPID-P-0425	LPE(0:0/20:2)	GP	LPE	506.325	505.317	[M+H]+	C25H48NO7P	56169	64419	42257	67009	44962	64917	78132	37028	48934	66808	60628	35669	57115	37937	49664	56257	44759	64573	-	HMDB0011483	53480932	LMGP02050047	-	-	-	--
LIPID-P-0426	LPE(20:2/0:0)	GP	LPE	506.325	505.317	[M+H]+	C25H48NO7P	68485	44978	36030	55055	48118	65076	65562	39175	37435	58796	58294	32652	49299	33244	36083	45933	61412	43156	-	HMDB0011513	52925140	LMGP02050021	-	-	-	--
LIPID-P-0428	LPE(18:3/0:0)	GP	LPE	476.278	475.27	[M+H]+	C23H42NO7P	113840	172680	110130	35499	29906	50370	56700	26846	41559	44000	44177	25110	39414	38081	36738	55747	71013	65268	-	HMDB0011478	53480927	LMGP02050042	-	-	-	--
LIPID-P-0429	LPE(0:0/20:3)	GP	LPE	504.309	503.301	[M+H]+	C25H46NO7P	400460	386740	205090	192430	149600	238950	423650	213290	184330	216950	286960	173530	210780	184380	204920	295590	261860	224990	-	-	53480934	LMGP02050049	-	-	-	--
LIPID-P-0430	LPE(20:3/0:0)	GP	LPE	504.309	531.332	[M+H]+	C27H50NO7P	710760	774520	513800	352910	230370	467800	708850	335850	352380	418410	555590	311460	367810	322560	379370	500220	481990	505570	-	HMDB0011516	52925141	LMGP02050022	-	-	-	--
LIPID-P-0432	LPE(20:4/0:0)	GP	LPE	502.293	501.286	[M+H]+	C25H44NO7P	5484000	4801400	2617400	2371000	1652300	3144500	5916300	2695300	2488700	2885300	4085500	3615500	3893600	3184100	3966200	3816500	3830200	3805000	-	HMDB0011487	53480936	LMGP02050051	-	72741	-	--
LIPID-P-0433	LPE(22:4/0:0)	GP	LPE	530.325	529.317	[M+H]+	C27H48NO7P	276860	251180	129340	110790	97891	144850	261270	139050	107390	148750	207730	176610	147020	154310	148200	168510	173900	187010	-	HMDB0011493	53480942	LMGP02050057	-	-	-	--
LIPID-P-0434	LPE(20:5/0:0)	GP	LPE	500.278	499.27	[M+H]+	C25H42NO7P	351250	395020	177000	84225	58613	135750	165590	58662	70838	77298	102850	84318	61318	51812	61727	158710	140470	137710	-	-	53480938	LMGP02050053	-	-	-	--
LIPID-P-0435	LPE(0:0/22:5)	GP	LPE	528.309	527.301	[M+H]+	C27H46NO7P	210320	193710	162220	121820	71885	139070	231560	106200	71355	129120	153480	124190	180200	110760	155920	158330	163980	140950	-	HMDB0011494	53480943	LMGP02050058	-	-	-	--
LIPID-P-0436	LPE(22:5/0:0)	GP	LPE	528.309	527.301	[M+H]+	C27H46NO7P	4361300	4479300	2643300	2100700	1467500	3039000	4498900	2134600	1459600	2426000	3624100	2488600	3663300	3134000	3524000	3430400	3233800	3318000	-	HMDB0011524	53480954	LMGP02050069	-	-	-	--
LIPID-P-0437	LPE(22:6/0:0)	GP	LPE	526.293	525.286	[M+H]+	C27H44NO7P	5292400	5382200	3511200	2790700	1969200	4025600	5819100	2502900	2076400	3428000	4452300	2981200	4951600	3902300	4722900	4598900	4299200	4198000	-	HMDB0011496	53480945	LMGP02050060	-	72749	-	--
LIPID-P-0438	LPE(P-16:0)	GP	LPE-P	438.3	437.291	[M+H]+	C21H44NO6P	258100	406870	1185200	276160	287940	441900	442190	183400	205930	346490	298410	191220	442270	256700	550940	403730	424210	418730	-	HMDB0011152	42607469	LMGP02070001	174062-72-7	-	-	--
LIPID-P-0440	LPE(P-18:0)	GP	LPE-P	466.3	465.322	[M+H]+	C23H48NO6P	79011	135610	426300	140820	113210	126860	132630	81744	85471	148190	125880	79364	189060	100920	293720	165420	150380	148580	-	HMDB0240598	42607470	LMGP02070002	174062-73-8	-	-	--
LIPID-P-0445	LPE(P-18:1)	GP	LPE-P	464.3	463.306	[M+H]+	C23H46NO6P	69370	130590	429140	75635	103010	112710	114210	59952	77176	113080	101870	44157	118060	81005	159540	124560	123160	127920	-	-	-	-	-	-	-	--
LIPID-P-0471	PC(14:0_14:0)	GP	PC	678.507	677.5	[M+H]+	C36H72NO8P	386320	624760	489110	396550	398020	483530	339730	535680	589430	876820	908420	559790	1344600	786070	1345500	674830	711950	659770	C00157	HMDB0007866	5459377	LMGP01010477	18194-24-6	45240	-	ko00564,ko00590,ko00591,ko00592,ko01100,ko04723,ko05231
LIPID-P-0476	PC(18:0_18:0)	GP	PC	790.633	789.625	[M+H]+	C44H88NO8P	848170	964430	1353300	1069600	1418000	1260400	1181800	1118500	1297100	2900800	1988600	1865100	2836800	2075400	3037700	1636700	1776100	1811200	C00157	HMDB0008036	94190	LMGP01010006	-	83718	-	ko00564,ko00590,ko00591,ko00592,ko01100,ko04723,ko05231
LIPID-P-0478	PC(16:0_24:0)	GP	PC	846.695	845.687	[M+H]+	C48H96NO8P	143640	220060	199830	201290	279050	164180	230970	275720	294250	622640	360490	459620	542160	358750	812680	410320	362390	374720	C00157	HMDB0008051	24778864	LMGP01010657	-	-	-	ko00564,ko00590,ko00591,ko00592,ko01100,ko04723,ko05231
LIPID-P-0479	PC(14:0_16:1)	GP	PC	704.523	703.515	[M+H]+	C38H74NO8P	1255900	1722200	1670700	1431700	1382000	1489700	873730	1859600	1460600	2328700	3078900	1782100	3787600	2784400	3233600	2062600	2157100	2125900	C00157	HMDB0007870	24778615	LMGP01010485	-	84578	-	ko00564,ko00590,ko00591,ko00592,ko01100,ko04723,ko05231
LIPID-P-0480	PC(15:0_16:1)	GP	PC	718.539	717.531	[M+H]+	C39H76NO8P	939140	1884500	2105900	1285300	1061800	1046400	621430	1065400	723900	1804600	1967900	1147400	1474100	1480000	1263100	1474400	1479000	1193100	C00157	HMDB0007936	24778657	LMGP01010535	-	-	-	ko00564,ko00590,ko00591,ko00592,ko01100,ko04723,ko05231
LIPID-P-0482	PC(16:0_18:1)	GP	PC	760.586	759.578	[M+H]+	C42H82NO8P	4552900	5040900	5052900	6423000	8150700	5965500	6366100	8558300	7806500	9613000	10035000	10109000	10321000	10138000	9196600	8554100	8174900	7852000	C00157	HMDB0007972	5497103	LMGP01010005	-	73001	-	ko00564,ko00590,ko00591,ko00592,ko01100,ko04723,ko05231
LIPID-P-0483	PC(17:0_18:1)	GP	PC	774.601	773.593	[M+H]+	C43H84NO8P	22387000	26555000	22711000	20829000	20575000	16250000	20457000	28216000	24198000	41269000	35580000	35495000	34105000	36212000	31950000	27816000	28032000	28926000	C00157	-	24778787	LMGP01010711	-	-	-	ko00564,ko00590,ko00591,ko00592,ko01100,ko04723,ko05231
LIPID-P-0484	PC(18:0_18:1)	GP	PC	788.617	787.609	[M+H]+	C44H86NO8P	475760	409430	454340	556920	783450	550270	620980	914230	855800	1426500	1296200	1220300	1582500	1599700	1533100	1023000	986620	966160	C00157	HMDB0008037	24778815	LMGP01010750	-	86109	-	ko00564,ko00590,ko00591,ko00592,ko01100,ko04723,ko05231
LIPID-P-0485	PC(19:0_18:1)	GP	PC	802.633	801.625	[M+H]+	C45H88NO8P	605900	696850	569180	578750	731260	557500	467620	808800	592970	1222300	1097400	751900	1065900	1043500	1193800	833460	794530	689790	C00157	-	52922955	LMGP01011738	-	-	-	ko00564,ko00590,ko00591,ko00592,ko01100,ko04723,ko05231
LIPID-P-0486	PC(16:0_22:1)	GP	PC	816.648	815.64	[M+H]+	C46H90NO8P	889470	808050	823910	1064200	1404100	1211100	1160900	1266100	1371100	2510400	2322200	1914100	1972400	1748200	2316100	1588800	1630700	1623200	C00157	HMDB0007986	7983270	LMGP01010638	-	86174	-	ko00564,ko00590,ko00591,ko00592,ko01100,ko04723,ko05231
LIPID-P-0487	PC(18:1_22:0)	GP	PC	844.68	843.672	[M+H]+	C48H94NO8P	118990	157790	117150	168430	304290	188460	179520	219390	253010	886140	390950	373730	463960	223320	319660	316920	281140	320110	C00157	HMDB0008307	52923127	LMGP01010839	-	-	-	ko00564,ko00590,ko00591,ko00592,ko01100,ko04723,ko05231
LIPID-P-0488	PC(24:0_18:1)	GP	PC	872.711	871.703	[M+H]+	C50H98NO8P	83462	87664	81319	100840	154310	79917	91297	127440	129150	197790	110080	177020	133280	68899	181940	141530	129920	127450	C00157	HMDB0008283	24779051	LMGP01011026	-	86216	-	ko00564,ko00590,ko00591,ko00592,ko01100,ko04723,ko05231
LIPID-P-0489	PC(14:0_18:2)	GP	PC	730.539	729.531	[M+H]+	C40H76NO8P	5967200	6914000	6825400	6081100	6307200	5980700	4897800	7952600	8224300	9556200	10836000	6838700	15970000	11540000	10967000	8728100	8905700	8618100	C00157	HMDB0008002	24778764	LMGP01010494	-	83717	-	ko00564,ko00590,ko00591,ko00592,ko01100,ko04723,ko05231
LIPID-P-0491	PC(17:1_18:1)	GP	PC	772.586	771.578	[M+H]+	C43H82NO8P	28105000	30471000	28256000	19753000	20909000	17964000	22998000	24674000	26551000	33278000	28502000	25065000	24220000	24561000	21859000	26460000	27531000	25534000	C00157	-	52922543	LMGP01011532	-	-	-	ko00564,ko00590,ko00591,ko00592,ko01100,ko04723,ko05231
LIPID-P-0492	PC(18:0_18:2)	GP	PC	786.601	785.593	[M+H]+	C44H84NO8P	2675600	2288700	2363600	2776700	3264900	2690300	3257300	3518200	3626600	4572600	4286100	3883500	4055200	4033600	3484100	3448900	3721900	3604900	C00157	HMDB0008039	6441487	LMGP01010764	-	84822	-	ko00564,ko00590,ko00591,ko00592,ko01100,ko04723,ko05231
LIPID-P-0496	PC(18:1_24:1)	GP	PC	870.695	869.687	[M+H]+	C50H96NO8P	57619	62946	40250	46203	110550	84180	34085	73899	47331	63298	64749	51976	34462	23644	113050	52098	49421	56817	C00157	HMDB0008092	53478901	LMGP01012162	-	89703	-	ko00564,ko00590,ko00591,ko00592,ko01100,ko04723,ko05231
LIPID-P-0498	PC(16:0_18:3)	GP	PC	756.554	755.547	[M+H]+	C42H78NO8P	158950000	198030000	176050000	75301000	77073000	78089000	65646000	80032000	87935000	82466000	79353000	78307000	73829000	75133000	56023000	97876000	99615000	96625000	C00157	HMDB0007974	24778699	LMGP01010598	-	84786	-	ko00564,ko00590,ko00591,ko00592,ko01100,ko04723,ko05231
LIPID-P-0499	PC(17:1_18:2)	GP	PC	770.57	769.562	[M+H]+	C43H80NO8P	15871000	17040000	15008000	7412500	7317600	6709200	7447100	8642800	9284300	10574000	9146400	7827700	7555600	7694600	6087400	10311000	9781200	10205000	C00157	-	52922545	LMGP01011533	-	-	-	ko00564,ko00590,ko00591,ko00592,ko01100,ko04723,ko05231
LIPID-P-0500	PC(16:0_20:3)	GP	PC	784.586	783.578	[M+H]+	C44H82NO8P	4036400	3849500	4321400	3745500	4640600	4078100	4521800	5178900	5048700	4940600	4588300	4486600	4033400	3938900	3922500	4357600	4561600	4781500	C00157	HMDB0007980	24778715	LMGP01010622	-	86119	-	ko00564,ko00590,ko00591,ko00592,ko01100,ko04723,ko05231
LIPID-P-0505	PC(14:0_20:4)	GP	PC	754.539	753.531	[M+H]+	C42H76NO8P	6653300	8723300	5983000	5472200	4828500	5952600	3080700	4677300	4637700	4493100	5707700	4536100	7883800	5901300	7944200	6069000	6024100	6043000	C00157	HMDB0007883	24778634	LMGP01010506	-	86102	-	ko00564,ko00590,ko00591,ko00592,ko01100,ko04723,ko05231
LIPID-P-0506	PC(15:0_20:4)	GP	PC	768.554	767.547	[M+H]+	C43H78NO8P	10226000	11317000	9748500	7182200	5798000	5857200	5431000	7156100	5423500	7722100	7330700	8782900	7143300	3983000	6411000	7942500	7525400	7521500	C00157	HMDB0007949	52922330	LMGP01011424	-	86344	-	ko00564,ko00590,ko00591,ko00592,ko01100,ko04723,ko05231
LIPID-P-0508	PC(20:4_17:0)	GP	PC	796.57	793.562	[M+H]+	C45H80NO8P	20264000	20093000	19908000	15543000	15003000	12866000	9794100	13212000	12525000	16255000	12758000	16923000	14645000	11058000	16417000	17036000	15753000	15974000	C00157	-	52923285	LMGP01011904	-	-	-	ko00564,ko00590,ko00591,ko00592,ko01100,ko04723,ko05231
LIPID-P-0510	PC(19:0_20:4)	GP	PC	824.617	823.609	[M+H]+	C47H86NO8P	2843000	3187000	2350500	2534200	2115300	2407500	1535000	1752700	1633300	2642700	2524700	2648400	2544300	1981700	3140500	2378000	2408500	2388400	C00157	-	52922975	LMGP01011748	-	-	-	ko00564,ko00590,ko00591,ko00592,ko01100,ko04723,ko05231
LIPID-P-0512	PC(20:3_22:1)	GP	PC	866.664	865.656	[M+H]+	C50H92NO8P	109000	97560	80831	80652	97637	95293	104740	97269	155660	728940	292120	311140	261920	216200	536480	295540	246810	244590	C00157	HMDB0008285	123061181	LMGP01011893	-	89391	-	ko00564,ko00590,ko00591,ko00592,ko01100,ko04723,ko05231
LIPID-P-0513	PC(14:0_20:5)	GP	PC	752.523	751.515	[M+H]+	C42H74NO8P	556560	1072700	663930	464030	436800	485340	206540	300860	361450	299970	342140	321230	600980	282940	330680	535470	441590	457870	C00157	HMDB0007885	7982995	LMGP01010508	-	-	-	ko00564,ko00590,ko00591,ko00592,ko01100,ko04723,ko05231
LIPID-P-0514	PC(15:0_20:5)	GP	PC	766.539	765.531	[M+H]+	C43H76NO8P	1908600	3542600	2675300	796570	738300	797360	300090	478010	455620	592680	394040	645330	499890	418190	543660	1113300	1009700	930950	C00157	HMDB0007951	52922332	LMGP01011425	-	-	-	ko00564,ko00590,ko00591,ko00592,ko01100,ko04723,ko05231
LIPID-P-0516	PC(17:1_20:4)	GP	PC	794.57	793.562	[M+H]+	C45H80NO8P	7563500	7033000	6913500	5493800	4769100	4239400	3114700	4652500	4325100	5491400	5278300	6664200	5413300	4621000	4200000	5318300	6310600	5427800	C00157	-	52922565	LMGP01011543	-	-	-	ko00564,ko00590,ko00591,ko00592,ko01100,ko04723,ko05231
LIPID-P-0520	PC(14:0_22:6)	GP	PC	778.539	777.531	[M+H]+	C44H76NO8P	5451100	6865500	4212900	7424800	6258800	6874400	3119700	5750200	6025400	8721500	10107000	5635600	13966000	10499000	15774000	8575600	8055800	9346200	C00157	HMDB0007892	24778639	LMGP01010512	-	86162	-	ko00564,ko00590,ko00591,ko00592,ko01100,ko04723,ko05231
LIPID-P-0521	PC(15:1_22:5)	GP	PC	792.554	791.547	[M+H]+	C45H78NO8P	21178000	28344000	22764000	17789000	15881000	12996000	9388100	10298000	8977400	16111000	13743000	15498000	15129000	13046000	13987000	16376000	17116000	16923000	C00157	-	-	-	-	-	-	ko00564,ko00590,ko00591,ko00592,ko01100,ko04723,ko05231
LIPID-P-0522	PC(16:0_22:6)	GP	PC	806.57	805.562	[M+H]+	C46H80NO8P	8130300	9438200	9078500	9735300	9411900	8448700	7622500	7614900	7723400	9725100	8682300	9436300	9734600	9279000	9789500	9033600	8842700	9466200	C00157	HMDB0008147	24778979	LMGP01010650	-	84563	-	ko00564,ko00590,ko00591,ko00592,ko01100,ko04723,ko05231
LIPID-P-0523	PC(22:6_17:0)	GP	PC	820.586	819.578	[M+H]+	C47H82NO8P	35491000	44118000	32943000	15628000	17548000	15779000	12719000	17021000	14627000	21153000	15152000	20310000	14770000	13610000	21369000	20937000	19007000	19990000	C00157	-	52923685	LMGP01012104	-	-	-	ko00564,ko00590,ko00591,ko00592,ko01100,ko04723,ko05231
LIPID-P-0526	PC(16:1_22:6)	GP	PC	804.554	803.547	[M+H]+	C46H78NO8P	58532000	72104000	49730000	58317000	56788000	49258000	26626000	39559000	38154000	53198000	51681000	56703000	61252000	52611000	56467000	54920000	54000000	54378000	C00157	HMDB0008023	24778773	LMGP01010696	-	-	-	ko00564,ko00590,ko00591,ko00592,ko01100,ko04723,ko05231
LIPID-P-0527	PC(18:1_22:6)	GP	PC	832.586	831.578	[M+H]+	C48H82NO8P	229830000	196800000	143760000	187420000	167600000	180260000	179420000	209240000	189630000	288240000	244510000	259090000	224540000	202280000	262200000	225530000	223490000	223860000	C00157	HMDB0008090	24778901	LMGP01010847	-	84812	-	ko00564,ko00590,ko00591,ko00592,ko01100,ko04723,ko05231
LIPID-P-0528	PC(20:1_22:6)	GP	PC	860.617	859.609	[M+H]+	C50H86NO8P	9989100	7696400	5198600	6312200	6437300	6300600	6153300	9290000	6799400	16876000	14790000	11040000	12108000	10739000	14106000	9307100	10180000	8969900	C00157	HMDB0008321	52923147	LMGP01011834	-	-	-	ko00564,ko00590,ko00591,ko00592,ko01100,ko04723,ko05231
LIPID-P-0529	PC(20:4_20:4)	GP	PC	830.57	829.562	[M+H]+	C48H80NO8P	81728000	88396000	56951000	66711000	59476000	49097000	62928000	66770000	69293000	102150000	78289000	100930000	82576000	72246000	96005000	80150000	80208000	79621000	C00157	HMDB0008156	24778983	LMGP01010947	-	-	-	ko00564,ko00590,ko00591,ko00592,ko01100,ko04723,ko05231
LIPID-P-0530	PC(20:2_22:6)	GP	PC	858.601	857.593	[M+H]+	C50H84NO8P	23161000	19512000	14238000	15709000	12721000	13780000	18529000	19315000	19932000	30691000	29174000	26155000	29207000	28877000	33047000	24312000	25565000	25307000	C00157	HMDB0008354	10854909	LMGP01011865	-	-	-	ko00564,ko00590,ko00591,ko00592,ko01100,ko04723,ko05231
LIPID-P-0531	PC(O-16:0_14:0)	GP	PC-O	692.559	691.552	[M+H]+	C38H78NO7P	4178300	4637400	3867600	4324200	4259500	6079700	3600600	3516100	3590800	5400200	5102700	3923700	4690800	4203100	5136900	4513200	4379000	4462000	C00157	-	24779275	LMGP01020178	-	-	-	ko00564,ko00590,ko00591,ko00592,ko01100,ko04723,ko05231
LIPID-P-0532	PC(O-16:0_16:0)	GP	PC-O	720.591	719.583	[M+H]+	C40H82NO7P	8648500	9464200	11200000	11472000	11870000	11596000	10694000	10022000	12295000	15259000	15043000	14006000	14820000	11618000	19464000	13037000	13469000	12587000	C00157	-	145911	LMGP01020029	-	-	-	ko00564,ko00590,ko00591,ko00592,ko01100,ko04723,ko05231
LIPID-P-0535	PC(O-16:0_22:0)	GP	PC-O	804.685	803.677	[M+H]+	C46H94NO7P	9	9	9	178630	162860	141230	179750	215090	224620	1253600	678940	536160	1425800	878910	2126900	585460	504860	481770	C00157	HMDB0013408	24779329	LMGP01020060	-	86243	-	ko00564,ko00590,ko00591,ko00592,ko01100,ko04723,ko05231
LIPID-P-0536	PC(O-16:0_14:1)	GP	PC-O	690.544	689.536	[M+H]+	C38H76NO7P	1357500	1063800	1462100	1554200	903490	1202800	1295200	1260200	1376400	1784500	1559000	953520	1250700	1077700	1033300	1350900	1563000	1618100	C00157	HMDB0013403	52923736	LMGP01020179	-	-	-	ko00564,ko00590,ko00591,ko00592,ko01100,ko04723,ko05231
LIPID-P-0537	PC(O-16:0_16:1)	GP	PC-O	718.575	717.567	[M+H]+	C40H80NO7P	3592500	4321300	3798600	4742400	5638000	5990800	3737200	4518600	3537300	6859800	6063600	5446900	6375900	6282100	5817300	5176300	5617200	5759000	C00157	HMDB0013404	52923742	LMGP01020182	-	89906	-	ko00564,ko00590,ko00591,ko00592,ko01100,ko04723,ko05231
LIPID-P-0538	PC(O-18:1_16:0)	GP	PC-O	746.606	745.599	[M+H]+	C42H84NO7P	14785000	18223000	18100000	24865000	30812000	27008000	25126000	33142000	33344000	44193000	36287000	38473000	41568000	41685000	48145000	34031000	32048000	36086000	C00157	HMDB0013426	53481719	LMGP01020152	-	84825	-	ko00564,ko00590,ko00591,ko00592,ko01100,ko04723,ko05231
LIPID-P-0541	PC(O-18:1_22:0)	GP	PC-O	830.7	829.692	[M+H]+	C48H96NO7P	917070	1381800	966260	1298100	1122000	1125400	1071900	862910	905240	1453200	1137400	1120000	827300	712110	1053500	1158100	1136900	1333500	C00157	-	53481731	LMGP01020268	-	-	-	ko00564,ko00590,ko00591,ko00592,ko01100,ko04723,ko05231
LIPID-P-0544	PC(O-16:0_18:2)	GP	PC-O	744.591	743.583	[M+H]+	C42H82NO7P	12252000	14616000	13587000	16490000	17728000	17989000	14847000	17722000	20465000	21266000	17558000	16480000	15338000	15104000	16901000	17732000	17438000	16950000	C00157	HMDB0011151	6443157	LMGP01020039	88542-95-4	86231	-	ko00564,ko00590,ko00591,ko00592,ko01100,ko04723,ko05231
LIPID-P-0545	PC(O-18:0_18:2)	GP	PC-O	772.622	771.614	[M+H]+	C44H86NO7P	1273400	1743700	1421700	2555400	3126800	2997600	2282100	3587500	3848400	5095800	3788300	3251300	4205600	4634100	5475800	3609700	3348700	3642400	C00157	HMDB0013418	6443070	LMGP01020203	-	89895	-	ko00564,ko00590,ko00591,ko00592,ko01100,ko04723,ko05231
LIPID-P-0549	PC(O-16:1_18:2)	GP	PC-O	742.575	741.567	[M+H]+	C42H80NO7P	577110	838770	951250	877970	1090700	646290	762020	1009700	1253800	1252600	977290	855320	921400	739510	863730	959610	1029800	998830	C00157	-	53481709	LMGP01020257	-	-	-	ko00564,ko00590,ko00591,ko00592,ko01100,ko04723,ko05231
LIPID-P-0550	PC(O-18:1_18:2)	GP	PC-O	770.606	769.599	[M+H]+	C44H84NO7P	1041800	2234300	1359300	2016200	2385900	2048300	1947900	2978700	3019900	2875800	2696900	1966900	1812100	2012000	1409900	2274700	2724100	2342300	C00157	-	16759365	LMGP01020053	155575-01-2	-	-	ko00564,ko00590,ko00591,ko00592,ko01100,ko04723,ko05231
LIPID-P-0552	PC(O-16:1_24:2)	GP	PC-O	826.669	825.661	[M+H]+	C48H92NO7P	9	9	66391	98236	153710	73103	73931	98418	110240	121440	129580	85174	134590	71207	169020	95312	100500	141780	C00157	-	53481745	-	-	-	-	ko00564,ko00590,ko00591,ko00592,ko01100,ko04723,ko05231
LIPID-P-0553	PC(O-14:0_20:4)	GP	PC-O	740.559	739.552	[M+H]+	C42H78NO7P	1939200	1899200	1373000	2019400	1431000	2514200	1361200	1552500	1501500	2482200	1966600	1443100	1622700	1352300	1342600	1836300	1604100	1937100	C00157	-	24779283	LMGP01020021	-	-	-	ko00564,ko00590,ko00591,ko00592,ko01100,ko04723,ko05231
LIPID-P-0554	PC(O-16:0_20:4)	GP	PC-O	768.591	767.583	[M+H]+	C44H82NO7P	38359000	42447000	36734000	43375000	47033000	52930000	39070000	45094000	53405000	60064000	48460000	53840000	46971000	38176000	59731000	45858000	47917000	50867000	C00157	-	53481735	LMGP01020054	-	-	-	ko00564,ko00590,ko00591,ko00592,ko01100,ko04723,ko05231
LIPID-P-0555	PC(O-18:0_20:4)	GP	PC-O	796.622	795.614	[M+H]+	C46H86NO7P	7481500	6421800	5472000	7016500	6712800	7266000	5572200	7598400	7551000	10394000	8101100	9137900	8053300	7001400	11591000	8348000	7913700	8127900	C00157	-	6443065	LMGP01020100	-	-	-	ko00564,ko00590,ko00591,ko00592,ko01100,ko04723,ko05231
LIPID-P-0556	PC(O-20:0_20:4)	GP	PC-O	824.653	823.645	[M+H]+	C48H90NO7P	303570	214160	138100	204240	222460	240760	218830	305460	198970	590420	358020	355450	527760	443310	520160	339450	336650	305200	C00157	HMDB0013442	52923852	LMGP01020238	-	-	-	ko00564,ko00590,ko00591,ko00592,ko01100,ko04723,ko05231
LIPID-P-0559	PC(O-16:1_20:4)	GP	PC-O	766.575	765.567	[M+H]+	C44H80NO7P	4193900	5022800	5402400	5753200	6886700	7368900	4953700	5873500	6278600	9402500	6734600	6190400	7235700	5914400	9210300	7102200	6616800	6743500	C00157	-	53481713	LMGP01020259	-	-	-	ko00564,ko00590,ko00591,ko00592,ko01100,ko04723,ko05231
LIPID-P-0560	PC(O-18:1_20:4)	GP	PC-O	794.606	793.599	[M+H]+	C46H84NO7P	19816000	24276000	20631000	25382000	29702000	25394000	23077000	25404000	30162000	32629000	27779000	25537000	22671000	23402000	31250000	27011000	23434000	26882000	C00157	-	24779379	LMGP01020104	-	-	-	ko00564,ko00590,ko00591,ko00592,ko01100,ko04723,ko05231
LIPID-P-0561	PC(O-20:1_20:4)	GP	PC-O	822.638	821.63	[M+H]+	C48H88NO7P	2338500	2923200	1959400	2976400	2691900	2470400	1690600	2623000	2682200	3730700	2747900	3170000	2853900	2476200	3539900	3044500	3076400	2793500	C00157	-	53481743	LMGP01020274	-	-	-	ko00564,ko00590,ko00591,ko00592,ko01100,ko04723,ko05231
LIPID-P-0564	PC(O-16:1_20:5)	GP	PC-O	764.559	763.552	[M+H]+	C44H78NO7P	277710	315780	441070	350560	619450	272790	258430	294340	368730	479160	428980	171590	221970	250620	343130	438630	371620	347690	C00157	-	-	-	-	-	-	ko00564,ko00590,ko00591,ko00592,ko01100,ko04723,ko05231
LIPID-P-0565	PC(O-18:2_20:4)	GP	PC-O	792.591	791.583	[M+H]+	C46H82NO7P	103760000	119870000	92112000	94632000	83934000	100010000	78085000	73853000	74605000	96238000	84797000	95236000	99754000	79694000	133520000	101310000	96506000	101390000	C00157	HMDB0013409	16759366	LMGP01020064	-	86248	-	ko00564,ko00590,ko00591,ko00592,ko01100,ko04723,ko05231
LIPID-P-0566	PC(O-18:0_22:6)	GP	PC-O	820.622	819.614	[M+H]+	C48H86NO7P	5095700	4714200	3400800	5343400	5873000	6451500	6203000	8515300	4305300	8140000	9330100	8161200	8202500	8123200	8123700	5980500	5681400	6752400	C00157	HMDB0013422	24779341	LMGP01020110	-	86252	-	ko00564,ko00590,ko00591,ko00592,ko01100,ko04723,ko05231
LIPID-P-0568	PC(O-16:1_22:6)	GP	PC-O	790.575	789.567	[M+H]+	C46H80NO7P	2974800	3411000	3394300	4237800	3944100	4529300	3220000	3381100	3935200	7677600	4398700	4176100	4448100	2811400	5428500	4356800	4598200	4434900	C00157	-	-	-	-	-	-	ko00564,ko00590,ko00591,ko00592,ko01100,ko04723,ko05231
LIPID-P-0569	PC(O-18:1_22:6)	GP	PC-O	818.606	817.599	[M+H]+	C48H84NO7P	31230000	38130000	27602000	33922000	38796000	36020000	29490000	32430000	33578000	40974000	36939000	35565000	38037000	33761000	47504000	37567000	38660000	36776000	C00157	-	-	-	-	-	-	ko00564,ko00590,ko00591,ko00592,ko01100,ko04723,ko05231
LIPID-P-0636	PE(P-16:0_18:1)	GP	PE-P	702.544	701.536	[M+H]+	C39H76NO7P	141270	142410	233020	130130	149090	289680	214250	194290	225910	358280	399580	288010	287450	242000	360780	292810	223630	230620	C00350	HMDB0011342	52925128	LMGP02030095	-	84533	-	ko00563,ko00564,ko01100,ko04136,ko04140,ko04723,ko05130,ko05167
LIPID-P-0640	PE(P-16:0_18:2)	GP	PE-P	700.528	699.52	[M+H]+	C39H74NO7P	426320	434800	462600	268480	193150	459620	335020	322560	434920	419960	391480	336080	264940	265740	328700	351600	373210	388400	C00350	HMDB0011343	52925127	LMGP02030094	-	84532	-	ko00563,ko00564,ko01100,ko04136,ko04140,ko04723,ko05130,ko05167
LIPID-P-0642	PE(P-18:1_18:1)	GP	PE-P	728.559	727.552	[M+H]+	C41H78NO7P	134500	129240	119580	108370	91690	191240	104290	154260	134720	213990	218260	208490	170360	155190	243810	155300	165200	184570	C00350	HMDB0009115	53479670	-	-	-	-	ko00563,ko00564,ko01100,ko04136,ko04140,ko04723,ko05130,ko05167
LIPID-P-0645	PE(P-16:0_18:3)	GP	PE-P	698.512	697.505	[M+H]+	C39H72NO7P	135930	239400	209370	74418	26451	153460	70158	65785	98551	90894	47268	55563	63340	48403	50224	86018	108990	93053	C00350	HMDB0011344	52925052	LMGP02030019	-	-	-	ko00563,ko00564,ko01100,ko04136,ko04140,ko04723,ko05130,ko05167
LIPID-P-0647	PE(P-18:1_18:2)	GP	PE-P	726.544	725.536	[M+H]+	C41H76NO7P	227260	267720	240110	150590	111170	276120	187260	203030	288450	243660	229940	159530	185420	139470	183320	235970	229230	234180	C00350	HMDB0011377	52925080	LMGP02030047	-	-	-	ko00563,ko00564,ko01100,ko04136,ko04140,ko04723,ko05130,ko05167
LIPID-P-0649	PE(P-18:0_20:3)	GP	PE-P	754.575	753.567	[M+H]+	C43H80NO7P	52447	65532	104650	54783	34658	97862	38288	44007	65297	190490	144270	108220	82808	80417	147770	97963	81288	94322	C00350	HMDB0011383	53480854	LMGP02030055	-	-	-	ko00563,ko00564,ko01100,ko04136,ko04140,ko04723,ko05130,ko05167
LIPID-P-0651	PE(P-15:0_20:4)	GP	PE-P	710.512	709.505	[M+H]+	C40H72NO7P	448170	427010	408390	322790	169420	580860	344650	339000	301490	536810	447590	306420	391790	345130	306790	352790	360030	391760	C00350	-	-	-	-	-	-	ko00563,ko00564,ko01100,ko04136,ko04140,ko04723,ko05130,ko05167
LIPID-P-0652	PE(P-16:0_20:4)	GP	PE-P	724.528	723.52	[M+H]+	C41H74NO7P	7963100	9088500	11477000	5567800	4216800	10296000	7724400	7689900	8603500	11167000	10242000	9392200	8765900	7833700	11039000	9349300	9457500	9769900	C00350	HMDB0011352	52925126	LMGP02030093	-	84527	-	ko00563,ko00564,ko01100,ko04136,ko04140,ko04723,ko05130,ko05167
LIPID-P-0653	PE(P-17:0_20:4)	GP	PE-P	738.544	737.536	[M+H]+	C42H76NO7P	219170	359160	335930	211300	117080	383540	372020	206000	316480	346190	300760	244400	211120	163350	203190	270940	352590	302460	C00350	-	-	-	-	-	-	ko00563,ko00564,ko01100,ko04136,ko04140,ko04723,ko05130,ko05167
LIPID-P-0654	PE(P-18:0_20:4)	GP	PE-P	752.559	751.552	[M+H]+	C43H78NO7P	1812800	2244200	2995500	1590800	1271600	3257000	1663600	2191400	2407900	4490300	3878100	2934200	2758600	2368100	4702000	3013100	2734600	2951800	C00350	HMDB0005779	9547058	LMGP02030003	-	78342	6548	ko00563,ko00564,ko01100,ko04136,ko04140,ko04723,ko05130,ko05167
LIPID-P-0655	PE(P-18:0_22:4)	GP	PE-P	780.591	779.583	[M+H]+	C45H82NO7P	119190	180160	223410	135940	144270	278450	185430	223860	244640	636160	310460	321390	296400	260080	467970	274470	308440	321190	C00350	HMDB0011391	52925094	LMGP02030061	-	-	-	ko00563,ko00564,ko01100,ko04136,ko04140,ko04723,ko05130,ko05167
LIPID-P-0657	PE(P-16:0_20:5)	GP	PE-P	722.512	721.505	[M+H]+	C41H72NO7P	301960	416490	481040	249260	145370	525090	251240	280340	308940	344700	331490	241740	170770	197900	250740	339750	298380	340560	C00350	HMDB0011354	52925061	LMGP02030028	-	-	-	ko00563,ko00564,ko01100,ko04136,ko04140,ko04723,ko05130,ko05167
LIPID-P-0658	PE(P-18:1_20:4)	GP	PE-P	750.544	749.536	[M+H]+	C43H76NO7P	4007000	4499700	4720200	2431800	1841100	4688400	2984800	3852400	4129900	4818200	4444500	3755200	3345900	3234400	4731100	4147600	4397900	4245000	C00350	-	85366510	-	-	-	-	ko00563,ko00564,ko01100,ko04136,ko04140,ko04723,ko05130,ko05167
LIPID-P-0660	PE(P-18:0_22:5)	GP	PE-P	778.575	777.567	[M+H]+	C45H80NO7P	424440	445430	364370	236920	163470	351250	283060	275210	382540	445440	459000	475920	302440	214280	273130	417780	359520	324640	C00350	HMDB0011418	53480878	-	-	-	-	ko00563,ko00564,ko01100,ko04136,ko04140,ko04723,ko05130,ko05167
LIPID-P-0661	PE(P-16:0_22:6)	GP	PE-P	748.528	747.52	[M+H]+	C43H74NO7P	13265000	15469000	19182000	11994000	7251100	14002000	12831000	13123000	14571000	16994000	14326000	14570000	15273000	13859000	17760000	15440000	16017000	15886000	C00350	HMDB0005780	5283497	LMGP02030001	-	90479	6548	ko00563,ko00564,ko01100,ko04136,ko04140,ko04723,ko05130,ko05167
LIPID-P-0662	PE(P-18:0_22:6)	GP	PE-P	776.559	775.552	[M+H]+	C45H78NO7P	2664000	3306100	3797500	1982800	1213000	2606900	1911900	2656700	2780200	4289400	3203700	2896600	3149700	2509900	4031600	2827900	3013800	3209800	C00350	HMDB0011394	42607458	LMGP02030005	-	78263	-	ko00563,ko00564,ko01100,ko04136,ko04140,ko04723,ko05130,ko05167
LIPID-P-0664	PE(P-18:1_22:6)	GP	PE-P	774.544	773.536	[M+H]+	C45H76NO7P	5522700	7178500	7726500	4528000	2566800	5788800	5188100	6007200	6816700	7752500	6293100	5395400	5989600	5167900	6384100	5990200	5972900	6579600	C00350	HMDB0011460	52925039	LMGP02030006	-	90487	-	ko00563,ko00564,ko01100,ko04136,ko04140,ko04723,ko05130,ko05167
LIPID-P-0729	SM(d18:0/14:0)	SP	SM	677.56	676.552	[M+H]+	C37H77N2O6P	16497	38521	9	120760	54558	88386	43402	62830	55701	260520	218250	65765	389180	404200	523180	205800	158580	168120	C00550	HMDB0012085	44260138	LMSP03010030	-	89482	-	ko00600,ko01100,ko04071,ko04217
LIPID-P-0730	SM(d18:0/16:0)	SP	SM	705.591	704.583	[M+H]+	C39H81N2O6P	57085	53272	39598	347020	287370	237990	265590	309940	406250	764680	692140	418860	2258300	2477300	2430400	792300	739910	660660	C00550	HMDB0010168	9939965	LMSP03010004	-	17636	-	ko00600,ko01100,ko04071,ko04217
LIPID-P-0731	SM(d18:0/17:0)	SP	SM	719.607	718.599	[M+H]+	C40H83N2O6P	1770500	2135600	1815100	3775900	3014800	3811500	3058000	3225400	3521600	9763700	6351200	5507200	9965800	8797100	10551000	5678800	5567800	5736800	C00550	-	52931153	LMSP03010046	-	-	-	ko00600,ko01100,ko04071,ko04217
LIPID-P-0732	SM(d18:0/18:0)	SP	SM	733.622	732.615	[M+H]+	C41H85N2O6P	9	110270	187610	636120	256360	354210	1005800	732370	1204500	2120800	2206000	2152100	7156200	7469600	7216800	2078200	1969200	1709400	C00550	HMDB0012087	44260130	LMSP03010020	-	89483	-	ko00600,ko01100,ko04071,ko04217
LIPID-P-0734	SM(d18:0/22:0)	SP	SM	789.685	788.677	[M+H]+	C45H93N2O6P	79773	155880	96529	417430	443160	422810	557550	539200	660670	3141500	1705300	1199700	2624600	2011100	4373600	1266100	1233100	1171300	C00550	HMDB0012091	44260132	LMSP03010022	-	89490	-	ko00600,ko01100,ko04071,ko04217
LIPID-P-0736	SM(d18:1/14:0)	SP	SM	675.544	674.536	[M+H]+	C37H75N2O6P	92129	98727	77679	105740	64004	54305	52701	58015	84793	89357	105510	47193	81181	70330	49114	86389	66516	58637	C00550	HMDB0012097	11433862	LMSP03010028	-	64486	-	ko00600,ko01100,ko04071,ko04217
LIPID-P-0737	SM(d18:1/15:0)	SP	SM	689.56	688.552	[M+H]+	C38H77N2O6P	5373000	5162100	5324000	6969600	4345800	5360100	5163500	5497300	5736100	7137800	6707600	4419800	5531500	4508300	4485100	5673000	5637700	5504800	C00550	-	52931139	LMSP03010038	-	-	-	ko00600,ko01100,ko04071,ko04217
LIPID-P-0738	SM(d18:1/16:0)	SP	SM	703.575	702.568	[M+H]+	C39H79N2O6P	1798100	1606300	2040200	2698300	2109900	2098900	2633700	2653900	2749000	3289400	2989100	2596400	2838800	2564800	2717900	2518400	2719000	2521200	C00550	HMDB0010169	5283590	LMSP03010003	-	17636	-	ko00600,ko01100,ko04071,ko04217
LIPID-P-0739	SM(d18:1/17:0)	SP	SM	717.591	716.583	[M+H]+	C40H81N2O6P	18431000	17792000	18375000	18758000	12731000	15294000	18842000	13562000	15912000	18776000	15250000	13101000	11162000	11037000	10907000	16052000	16386000	15900000	C00550	-	46891763	LMSP03010044	-	-	-	ko00600,ko01100,ko04071,ko04217
LIPID-P-0740	SM(d18:1/18:0)	SP	SM	731.607	730.599	[M+H]+	C41H83N2O6P	79467	45926	69393	99059	105340	101030	124150	123570	111910	102090	99413	100190	103810	83589	95730	93167	115770	91035	C00550	HMDB0001348	5283588	LMSP03010001	-	17636	176	ko00600,ko01100,ko04071,ko04217
LIPID-P-0741	SM(d18:1/19:0)	SP	SM	745.622	744.615	[M+H]+	C42H85N2O6P	376430	335420	369240	711590	845050	689560	590530	972360	954740	1402900	1336600	1063200	1319900	1168500	1342900	755140	891320	1054500	C00550	-	52931171	LMSP03010055	-	-	-	ko00600,ko01100,ko04071,ko04217
LIPID-P-0743	SM(d18:1/21:0)	SP	SM	773.654	772.646	[M+H]+	C44H89N2O6P	708800	964210	869020	970590	1201300	989730	944470	965160	1132500	1472900	1097000	935460	961490	713090	859470	1051900	1005200	1091600	C00550	HMDB0240611	52931193	LMSP03010067	121999-71-1	-	-	ko00600,ko01100,ko04071,ko04217
LIPID-P-0744	SM(d18:1/22:0)	SP	SM	787.669	786.661	[M+H]+	C45H91N2O6P	97084	111200	109630	143140	177190	157340	141470	130320	152280	178410	169840	122230	145800	87140	186020	172640	141040	162910	C00550	HMDB0012103	44260125	LMSP03010006	-	74532	-	ko00600,ko01100,ko04071,ko04217
LIPID-P-0745	SM(d18:1/23:0)	SP	SM	801.685	800.677	[M+H]+	C46H93N2O6P	4081500	6575200	5400600	7268100	6783000	7164000	6192000	6030900	6348600	8489600	6702300	6915100	5334700	3864400	6921000	6659400	6580700	6777400	C00550	HMDB0012105	46891684	LMSP03010078	-	83880	-	ko00600,ko01100,ko04071,ko04217
LIPID-P-0746	SM(d18:1/24:0)	SP	SM	815.701	814.693	[M+H]+	C47H95N2O6P	174100	220800	187470	197870	239270	246460	182540	173200	157990	285690	220010	207590	147900	100880	180060	192780	217640	226070	C00550	HMDB0011697	5283595	LMSP03010008	-	-	-	ko00600,ko01100,ko04071,ko04217
LIPID-P-0747	SM(d18:1/25:0)	SP	SM	829.716	828.708	[M+H]+	C48H97N2O6P	1932500	2529000	1994800	2670000	1987500	2052000	2181700	1736100	1759100	2835900	2183200	2377400	1650600	1196200	1976900	2343800	2103000	2241400	C00550	-	44260137	LMSP03010027	-	-	-	ko00600,ko01100,ko04071,ko04217
LIPID-P-0748	SM(d20:0/24:1)	SP	SM	843.732	842.724	[M+H]+	C49H99N2O6P	795970	1107400	794940	1108500	1129500	1083900	842110	875550	847110	1294400	1005200	1199600	850130	490070	999860	894450	1047200	978340	C00550	-	52931231	LMSP03010088	-	-	-	ko00600,ko01100,ko04071,ko04217
LIPID-P-0753	SM(d18:1/19:1)	SP	SM	741.591	740.583	[M+H]+	C42H81N2O6P	4724300	5360500	6426100	6713600	5002300	6210600	4272600	4616400	4727500	7123000	5231900	4222200	3797800	3452100	4277600	5104500	5728400	5424300	C00550	-	-	-	-	-	-	ko00600,ko01100,ko04071,ko04217
LIPID-P-0754	SM(d18:1/20:1)	SP	SM	757.622	756.615	[M+H]+	C43H85N2O6P	307850	179330	247360	302450	183340	346440	192990	208230	262800	288170	228350	175970	243380	264550	197970	358250	241240	276550	C00550	HMDB0240610	52931179	LMSP03010059	222403-67-0	-	-	ko00600,ko01100,ko04071,ko04217
LIPID-P-0756	SM(d18:1/22:1)	SP	SM	785.654	784.646	[M+H]+	C45H89N2O6P	2751400	3206600	3547200	3697500	3620400	4571400	3048800	3475300	4325700	5537400	4804500	3188500	3635200	3234200	4324100	3928500	4065400	3745800	C00550	HMDB0012104	52931203	LMSP03010072	222403-68-1	74533	-	ko00600,ko01100,ko04071,ko04217
LIPID-P-0758	SM(d18:1/24:1)	SP	SM	813.685	812.677	[M+H]+	C47H93N2O6P	133290	177010	213160	220540	326740	268160	220730	215130	262220	325380	275830	281990	289910	187290	407960	241040	266330	272340	C00550	HMDB0012107	44260126	LMSP03010007	-	74535	-	ko00600,ko01100,ko04071,ko04217
LIPID-P-0759	SM(d18:1/25:1)	SP	SM	827.701	826.693	[M+H]+	C48H95N2O6P	250660	254810	227290	229090	181990	283610	394580	124760	171820	386210	239130	275500	127450	166910	152510	182210	259320	273750	C00550	-	52931221	LMSP03010083	-	-	-	ko00600,ko01100,ko04071,ko04217
LIPID-P-0760	SM(d18:1/26:1)	SP	SM	841.716	840.708	[M+H]+	C49H97N2O6P	158480	196550	252650	527390	479780	393250	401630	466910	480050	679620	673320	523210	651510	316950	677260	377970	461830	442580	C00550	HMDB0013461	44260128	LMSP03010009	-	84476	-	ko00600,ko01100,ko04071,ko04217
LIPID-P-0761	SM(d18:2/18:1)	SP	SM	727.575	726.568	[M+H]+	C41H79N2O6P	135620	167660	100270	109330	140190	174840	85588	115980	156870	102740	160850	114100	121700	117210	111620	134150	149090	115180	C00550	-	52931155	LMSP03010047	-	-	-	ko00600,ko01100,ko04071,ko04217
LIPID-P-0762	SM(d18:2/20:1)	SP	SM	755.607	754.599	[M+H]+	C43H83N2O6P	1649500	1658200	1196300	1743300	1501000	2403800	1121800	1293600	1331900	1982500	1650500	1174800	1267500	1288700	1528900	1627400	1653800	1540000	C00550	-	52931175	LMSP03010057	-	-	-	ko00600,ko01100,ko04071,ko04217
LIPID-P-0763	SM(d18:2/22:1)	SP	SM	783.638	782.63	[M+H]+	C45H87N2O6P	4254100	3457200	4427000	4998700	3854500	4270900	3765200	4167100	4910900	5414400	3650400	3131900	3616300	3067400	4102700	4444000	4245000	4681500	C00550	-	52931199	LMSP03010070	-	-	-	ko00600,ko01100,ko04071,ko04217
LIPID-P-0764	SM(d18:2/23:1)	SP	SM	797.654	796.646	[M+H]+	C46H89N2O6P	1516500	1444700	1216300	1514400	1482800	1917600	1134500	1715700	1517500	2297400	1865600	1734400	1796300	1181600	2276800	1773500	1521600	1460800	C00550	-	-	-	-	-	-	ko00600,ko01100,ko04071,ko04217
LIPID-P-0765	SM(d18:2/24:1)	SP	SM	811.669	810.661	[M+H]+	C47H91N2O6P	139150	185960	191360	223110	332260	244560	172050	248670	308190	372280	293350	252430	289840	252200	335840	268290	300140	244570	C00550	HMDB0240636	52931215	LMSP03010080	2256062-31-2	-	-	ko00600,ko01100,ko04071,ko04217
LIPID-P-0767	SM(d18:2/26:1)	SP	SM	839.701	838.693	[M+H]+	C49H95N2O6P	65421	118480	133470	220880	267430	192890	187900	184510	250650	370780	303420	263480	304270	216880	422300	262130	224010	224260	C00550	-	-	-	-	-	-	ko00600,ko01100,ko04071,ko04217
LIPID-P-0768	SM(d18:2/24:3)	SP	SM	807.638	806.63	[M+H]+	C47H87N2O6P	2543000	1850400	2246000	2765800	3237800	2659200	2713300	2879900	3321900	3473000	2721100	3718000	2734800	2238600	2839500	2878000	2745500	2976200	C00550	-	-	-	-	-	-	ko00600,ko01100,ko04071,ko04217
LIPID-P-0771	TG(10:0_16:0_12:0)	GL	TG	684.613	666.58	[M+NH4]+	C41H78O6	28770	9	9	37748	30974	43114	42275	9	40494	9	53512	57166	39410	43843	31150	61691	37156	29746	C00422	HMDB0071588	131778392	-	-	-	-	ko00561,ko01100,ko04714,ko04923,ko04931,ko04975,ko04977,ko04979,ko05417
LIPID-P-0777	TG(12:0_14:0_16:0)	GL	TG	740.677	722.642	[M+NH4]+	C45H86O6	9	9	61967	95040	106050	201240	67449	9	156390	148420	207470	222140	296000	204230	442010	182330	126660	181630	C00422	HMDB0095276	131803451	LMGL03013211	-	-	-	ko00561,ko01100,ko04714,ko04923,ko04931,ko04975,ko04977,ko04979,ko05417
LIPID-P-0782	TG(14:0_14:0_16:0)	GL	TG	768.708	750.674	[M+NH4]+	C47H90O6	277420	453450	336910	849860	636410	859440	427720	651780	812830	1253200	2113700	1384800	2071700	1576100	3919700	1398300	1271100	1220200	C00422	HMDB0042063	97045147	LMGL03012756	-	-	-	ko00561,ko01100,ko04714,ko04923,ko04931,ko04975,ko04977,ko04979,ko05417
LIPID-P-0784	TG(12:0_16:0_16:0)	GL	TG	768.707	750.674	[M+NH4]+	C47H90O6	98225	59977	140320	229930	180050	164280	140770	154190	213800	229300	368260	285420	390380	420190	718880	275170	302100	254650	C00422	HMDB0095566	101627647	LMGL03012664	-	-	-	ko00561,ko01100,ko04714,ko04923,ko04931,ko04975,ko04977,ko04979,ko05417
LIPID-P-0785	TG(14:0_15:0_16:0)	GL	TG	782.717	764.689	[M+NH4]+	C48H92O6	620470	824350	632080	851110	785800	764370	725930	741900	852410	975620	1069200	895850	949520	896070	1233100	884440	958830	851550	C00422	HMDB0042093	56937957	LMGL03014167	-	-	-	ko00561,ko01100,ko04714,ko04923,ko04931,ko04975,ko04977,ko04979,ko05417
LIPID-P-0786	TG(14:0_16:0_16:0)	GL	TG	796.739	778.705	[M+NH4]+	C49H94O6	2385700	3689500	3711200	7475400	5296400	7288400	5882100	4907500	7871400	8522800	19252000	11486000	17414000	13155000	20226000	9291100	10548000	10068000	C00422	HMDB0010411	545606	LMGL03012786	-	-	-	ko00561,ko01100,ko04714,ko04923,ko04931,ko04975,ko04977,ko04979,ko05417
LIPID-P-0787	TG(15:0_16:0_16:0)	GL	TG	810.752	792.721	[M+NH4]+	C50H96O6	1225900	1760900	1636200	2443300	3195900	2486100	1704700	2616500	2671100	2824600	4400600	3260000	4355400	4014600	5022900	3090200	3219100	3173100	C00422	HMDB0043019	56936694	LMGL03012900	-	-	-	ko00561,ko01100,ko04714,ko04923,ko04931,ko04975,ko04977,ko04979,ko05417
LIPID-P-0788	TG(16:0_16:0_16:0)	GL	TG	824.771	806.736	[M+NH4]+	C51H98O6	9358000	14688000	13783000	34826000	28457000	40290000	41841000	28576000	42754000	28584000	59229000	66731000	60410000	67488000	69882000	41967000	43861000	48929000	C00422	HMDB0005356	11147	LMGL03010001	555-44-2	77393	3857	ko00561,ko01100,ko04714,ko04923,ko04931,ko04975,ko04977,ko04979,ko05417
LIPID-P-0789	TG(14:0_16:0_18:0)	GL	TG	824.771	806.736	[M+NH4]+	C51H98O6	555150	1310600	997220	1482100	1121800	1718000	1426600	1259400	2121100	2254300	3465100	4016700	4087800	3515200	6717700	2571800	2510200	2792800	C00422	HMDB0042124	131753268	LMGL03014225	-	-	-	ko00561,ko01100,ko04714,ko04923,ko04931,ko04975,ko04977,ko04979,ko05417
LIPID-P-0791	TG(16:0_16:0_17:0)	GL	TG	838.786	820.752	[M+NH4]+	C52H100O6	846140	1008400	1345700	2250400	2721300	3085300	1862600	2555700	3082000	2841800	4223200	5303300	4548100	4668300	6346600	3456500	3595700	3264100	C00422	HMDB0104223	9543988	LMGL03010019	-	-	-	ko00561,ko01100,ko04714,ko04923,ko04931,ko04975,ko04977,ko04979,ko05417
LIPID-P-0792	TG(15:0_16:0_18:0)	GL	TG	838.784	820.752	[M+NH4]+	C52H100O6	139320	199460	262350	330390	427150	512470	280430	460800	563280	556150	661220	960310	898250	856050	1277600	628860	686810	569520	C00422	HMDB0043020	56938798	LMGL03015009	-	-	-	ko00561,ko01100,ko04714,ko04923,ko04931,ko04975,ko04977,ko04979,ko05417
LIPID-P-0793	TG(16:0_16:0_18:0)	GL	TG	852.802	834.768	[M+NH4]+	C53H102O6	4798600	9656400	5527200	16856000	13871000	22731000	18935000	16664000	25619000	17031000	24038000	44082000	24651000	34212000	38690000	24905000	22645000	26803000	C00422	HMDB0005357	99649112	LMGL03010004	-	-	-	ko00561,ko01100,ko04714,ko04923,ko04931,ko04975,ko04977,ko04979,ko05417
LIPID-P-0795	TG(16:0_17:0_18:0)	GL	TG	866.815	848.783	[M+NH4]+	C54H104O6	126030	200520	145450	304040	497020	451950	264840	345950	562470	549950	560060	845020	670810	616780	1115100	590660	628590	520130	C00422	HMDB0104381	131812514	LMGL03010041	-	-	-	ko00561,ko01100,ko04714,ko04923,ko04931,ko04975,ko04977,ko04979,ko05417
LIPID-P-0798	TG(14:0_18:0_20:0)	GL	TG	880.833	862.799	[M+NH4]+	C55H106O6	54565	83474	50189	273970	493010	623520	200260	300790	397960	431520	367330	503400	337830	510860	965740	381990	358120	396180	C00422	HMDB0042155	56938029	LMGL03014348	-	-	-	ko00561,ko01100,ko04714,ko04923,ko04931,ko04975,ko04977,ko04979,ko05417
LIPID-P-0800	TG(16:0_18:0_18:0)	GL	TG	880.833	862.799	[M+NH4]+	C55H106O6	1730200	3124300	1525100	4585000	4409300	6902500	4808000	4339600	7988200	4929800	6477300	12252000	6038600	9638500	12763000	7998300	7688900	8157700	C00422	HMDB0005365	99647664	LMGL03010069	-	-	-	ko00561,ko01100,ko04714,ko04923,ko04931,ko04975,ko04977,ko04979,ko05417
LIPID-P-0804	TG(18:0_18:0_18:0)	GL	TG	908.865	890.83	[M+NH4]+	C57H110O6	279820	335190	217450	638640	827900	694430	650860	714480	672540	737210	896150	870570	668630	658520	958430	870170	926750	745930	C00422	HMDB0005393	11146	LMGL03010002	-	45956	4701	ko00561,ko01100,ko04714,ko04923,ko04931,ko04975,ko04977,ko04979,ko05417
LIPID-P-0806	TG(16:0_18:0_20:0)	GL	TG	908.861	890.83	[M+NH4]+	C57H110O6	62899	66089	41092	159040	288470	383100	86848	221880	185560	268060	242630	279970	193060	224210	694240	260340	268670	233520	C00422	HMDB0005366	131750339	LMGL03010175	-	-	-	ko00561,ko01100,ko04714,ko04923,ko04931,ko04975,ko04977,ko04979,ko05417
LIPID-P-0809	TG(16:0_18:0_22:0)	GL	TG	936.896	918.862	[M+NH4]+	C59H114O6	9	10715	7682.1	14467	41078	36987	21380	30107	23048	46778	21496	28404	27735	30215	60993	38177	31209	36228	C00422	HMDB0043916	56938276	LMGL03010459	-	-	-	ko00561,ko01100,ko04714,ko04923,ko04931,ko04975,ko04977,ko04979,ko05417
LIPID-P-0810	TG(16:0_16:0_24:0)	GL	TG	936.895	918.862	[M+NH4]+	C59H114O6	13700	9	9	23790	45460	62783	15834	31768	20023	36699	30716	24090	32942	25930	99365	35971	36246	27402	C00422	HMDB0043889	131754998	-	-	-	-	ko00561,ko01100,ko04714,ko04923,ko04931,ko04975,ko04977,ko04979,ko05417
LIPID-P-0813	TG(16:0_18:0_24:0)	GL	TG	964.928	946.893	[M+NH4]+	C61H118O6	9	6251.1	9	12010	15561	20132	8040.1	13152	10699	15035	11415	13347	10426	8572	27020	14684	15526	13815	C00422	HMDB0043917	131755013	-	-	-	-	ko00561,ko01100,ko04714,ko04923,ko04931,ko04975,ko04977,ko04979,ko05417
LIPID-P-0823	TG(12:0_14:0_16:1)	GL	TG	738.66	720.627	[M+NH4]+	C45H84O6	40515	30627	42013	57133	41336	81456	9	38949	60012	58055	94590	66759	67538	69745	198350	43818	75823	71995	C00422	-	56937002	LMGL03013212	-	-	-	ko00561,ko01100,ko04714,ko04923,ko04931,ko04975,ko04977,ko04979,ko05417
LIPID-P-0827	TG(12:0_16:0_16:1)	GL	TG	766.692	748.658	[M+NH4]+	C47H88O6	217760	169780	173820	315630	309690	462880	93176	323760	265360	381450	757590	578830	559850	485850	1327700	455520	468500	366620	C00422	-	56937112	LMGL03013322	-	-	-	ko00561,ko01100,ko04714,ko04923,ko04931,ko04975,ko04977,ko04979,ko05417
LIPID-P-0828	TG(10:0_16:0_18:1)	GL	TG	766.692	748.658	[M+NH4]+	C47H88O6	30819	9	9	86590	56485	83279	22434	84401	128820	146750	96517	133680	113430	104940	287430	135580	79978	88150	C00422	-	-	-	-	-	-	ko00561,ko01100,ko04714,ko04923,ko04931,ko04975,ko04977,ko04979,ko05417
LIPID-P-0829	TG(12:0_14:0_18:1)	GL	TG	766.692	748.658	[M+NH4]+	C47H88O6	123390	155370	191950	387030	369460	503420	125270	314970	337870	419780	1069100	693720	836480	489620	1995800	538200	471610	428920	C00422	-	56937007	LMGL03013217	-	-	-	ko00561,ko01100,ko04714,ko04923,ko04931,ko04975,ko04977,ko04979,ko05417
LIPID-P-0831	TG(12:0_15:0_18:1)	GL	TG	780.703	762.674	[M+NH4]+	C48H90O6	38309	58786	9	73666	81825	9	9	107460	123590	87589	113030	112970	104410	105730	161560	96361	70235	94971	C00422	-	56937064	LMGL03013274	-	-	-	ko00561,ko01100,ko04714,ko04923,ko04931,ko04975,ko04977,ko04979,ko05417
LIPID-P-0833	TG(12:0_16:0_18:1)	GL	TG	794.724	776.689	[M+NH4]+	C49H92O6	182710	289200	181710	1166900	840250	1388600	214230	927440	986890	1157000	2484700	2287000	2109700	1580000	4636500	1667700	1501600	1302800	C00422	-	56937116	LMGL03013326	-	-	-	ko00561,ko01100,ko04714,ko04923,ko04931,ko04975,ko04977,ko04979,ko05417
LIPID-P-0834	TG(14:0_16:0_16:1)	GL	TG	794.724	776.689	[M+NH4]+	C49H92O6	412790	716600	619580	3450100	2549100	4557300	831950	2582800	2705800	3353600	8777500	6195600	6768300	5219200	12963000	4765200	4669600	4433500	C00422	HMDB0042129	56938011	LMGL03014221	-	-	-	ko00561,ko01100,ko04714,ko04923,ko04931,ko04975,ko04977,ko04979,ko05417
LIPID-P-0835	TG(15:0_16:0_16:1)	GL	TG	808.737	790.705	[M+NH4]+	C50H94O6	307270	386840	422380	973230	927650	1273300	510290	1237400	884870	1111400	1681200	1596000	1260500	1562100	2289900	1131500	1169500	1184100	C00422	HMDB0043025	56938794	LMGL03015005	-	-	-	ko00561,ko01100,ko04714,ko04923,ko04931,ko04975,ko04977,ko04979,ko05417
LIPID-P-0836	TG(14:0_15:0_18:1)	GL	TG	808.736	790.705	[M+NH4]+	C50H94O6	135790	239810	229550	540180	591230	612350	166080	657180	454530	518200	845080	793540	640550	675420	1374300	730490	722870	646130	C00422	HMDB0042100	56937963	LMGL03014173	-	-	-	ko00561,ko01100,ko04714,ko04923,ko04931,ko04975,ko04977,ko04979,ko05417
LIPID-P-0837	TG(16:0_16:0_16:1)	GL	TG	822.755	804.721	[M+NH4]+	C51H96O6	3547600	5224400	4681300	25190000	18997000	31788000	8507300	16833000	19880000	22245000	44180000	37815000	36319000	34698000	55404000	26827000	27182000	27734000	C00422	HMDB0005359	9543986	LMGL03010017	-	-	4716	ko00561,ko01100,ko04714,ko04923,ko04931,ko04975,ko04977,ko04979,ko05417
LIPID-P-0839	TG(14:0_16:0_18:1)	GL	TG	822.755	804.721	[M+NH4]+	C51H96O6	1816500	2762400	2854800	11280000	9658800	14295000	4524800	11042000	11485000	15040000	24800000	20393000	20771000	16488000	38171000	16185000	15941000	16743000	C00422	HMDB0042131	56938015	LMGL03014226	-	-	-	ko00561,ko01100,ko04714,ko04923,ko04931,ko04975,ko04977,ko04979,ko05417
LIPID-P-0841	TG(15:0_16:0_18:1)	GL	TG	836.77	818.736	[M+NH4]+	C52H98O6	622530	972770	934650	2417900	3838700	3557600	920380	3723300	3126700	3237000	4846400	4951000	3995400	3935400	7931900	3693200	3659200	3574800	C00422	HMDB0043027	131754161	LMGL03015010	-	-	-	ko00561,ko01100,ko04714,ko04923,ko04931,ko04975,ko04977,ko04979,ko05417
LIPID-P-0842	TG(16:0_16:0_18:1)	GL	TG	850.786	832.752	[M+NH4]+	C53H100O6	5081400	7474800	6175300	27132000	25180000	39580000	15997000	24471000	28480000	23734000	42384000	48070000	41054000	42710000	67121000	31498000	35131000	34727000	C00422	HMDB0005360	25240460	LMGL03010005	-	-	4705	ko00561,ko01100,ko04714,ko04923,ko04931,ko04975,ko04977,ko04979,ko05417
LIPID-P-0845	TG(16:0_17:0_18:1)	GL	TG	864.801	846.768	[M+NH4]+	C54H102O6	812470	1183300	975030	3527700	4512600	6822600	1423600	4450300	4727500	4930800	6815500	9193100	6428000	7021100	12837000	4921100	5555500	5259100	C00422	-	-	LMGL03010051	-	-	-	ko00561,ko01100,ko04714,ko04923,ko04931,ko04975,ko04977,ko04979,ko05417
LIPID-P-0847	TG(16:0_18:0_18:1)	GL	TG	878.817	860.783	[M+NH4]+	C55H104O6	3876600	5741900	3983600	18703000	21090000	37311000	12619000	23182000	23548000	20306000	32182000	48289000	31674000	39811000	57529000	28006000	28091000	28625000	C00422	HMDB0005367	5365005	LMGL03010085	-	-	-	ko00561,ko01100,ko04714,ko04923,ko04931,ko04975,ko04977,ko04979,ko05417
LIPID-P-0848	TG(16:0_16:1_20:0)	GL	TG	878.818	860.783	[M+NH4]+	C55H104O6	24033	50512	32489	208120	296270	544060	58937	265650	256590	197160	285070	414350	307800	281560	724950	257260	289970	307260	C00422	HMDB0005375	9544061	LMGL03010095	-	-	4794	ko00561,ko01100,ko04714,ko04923,ko04931,ko04975,ko04977,ko04979,ko05417
LIPID-P-0849	TG(17:0_18:0_18:1)	GL	TG	892.831	874.799	[M+NH4]+	C56H106O6	100680	124980	106650	190660	432420	579210	149240	321500	352480	235590	450560	851660	409070	528000	1396300	445710	616570	490830	C00422	-	9544084	LMGL03010119	-	-	-	ko00561,ko01100,ko04714,ko04923,ko04931,ko04975,ko04977,ko04979,ko05417
LIPID-P-0850	TG(17:0_17:0_19:1)	GL	TG	892.826	874.799	[M+NH4]+	C56H106O6	9	9	36236	82419	77179	179320	52880	76572	121950	140680	159020	281370	248490	194980	526950	144930	164320	142430	C00422	-	56936791	LMGL03012999	-	-	-	ko00561,ko01100,ko04714,ko04923,ko04931,ko04975,ko04977,ko04979,ko05417
LIPID-P-0851	TG(16:0_18:0_20:1)	GL	TG	906.847	888.815	[M+NH4]+	C57H108O6	174560	234540	132150	788950	858570	2016200	552700	829490	1282400	1396400	1923600	3104600	2153800	2115200	4746400	1457500	1523800	1640200	C00422	HMDB0005368	9544170	LMGL03010205	-	-	-	ko00561,ko01100,ko04714,ko04923,ko04931,ko04975,ko04977,ko04979,ko05417
LIPID-P-0852	TG(18:0_18:0_18:1)	GL	TG	906.849	888.815	[M+NH4]+	C57H108O6	777830	1121600	558350	2990700	3852400	8808700	1774500	3397500	4608100	3519300	4869600	12563000	5651000	8696000	15550000	4957300	5537000	5007000	C00422	HMDB0005395	16058371	LMGL03010188	-	-	4884	ko00561,ko01100,ko04714,ko04923,ko04931,ko04975,ko04977,ko04979,ko05417
LIPID-P-0853	TG(16:0_20:0_18:1)	GL	TG	906.846	888.815	[M+NH4]+	C57H108O6	112350	155510	81488	779400	1701200	2581300	233940	1377400	1075200	888020	1090700	1739400	1134800	1441100	4086700	1208700	1264700	1128300	C00422	HMDB0005368	9544170	LMGL03010205	-	-	-	ko00561,ko01100,ko04714,ko04923,ko04931,ko04975,ko04977,ko04979,ko05417
LIPID-P-0855	TG(16:0_18:1_21:0)	GL	TG	920.855	902.83	[M+NH4]+	C58H110O6	13890	27481	16151	44971	106270	103780	19347	95932	61956	79952	98851	109440	99925	84482	442860	117360	92615	73202	C00422	-	9544418	LMGL03010455	-	-	-	ko00561,ko01100,ko04714,ko04923,ko04931,ko04975,ko04977,ko04979,ko05417
LIPID-P-0856	TG(18:0_18:1_20:0)	GL	TG	934.876	916.846	[M+NH4]+	C59H112O6	15439	21378	9152.9	60892	125960	199490	24050	111330	74134	55778	88124	156620	100820	102040	307110	99252	94112	93275	C00422	HMDB0005402	9544345	LMGL03010382	-	-	-	ko00561,ko01100,ko04714,ko04923,ko04931,ko04975,ko04977,ko04979,ko05417
LIPID-P-0858	TG(16:0_18:1_22:0)	GL	TG	934.88	916.846	[M+NH4]+	C59H112O6	51426	68822	44753	185120	448810	625480	64050	419140	247010	288830	314490	446770	298730	331610	1269300	315390	290710	323140	C00422	HMDB0044112	9544474	LMGL03010511	-	-	-	ko00561,ko01100,ko04714,ko04923,ko04931,ko04975,ko04977,ko04979,ko05417
LIPID-P-0861	TG(15:0_24:0_18:1)	GL	TG	948.888	930.862	[M+NH4]+	C60H114O6	16396	12580	11888	48385	98614	132620	20516	85309	60584	50739	66049	72325	75353	70956	313450	75813	80880	79481	C00422	HMDB0043142	131754270	-	-	-	-	ko00561,ko01100,ko04714,ko04923,ko04931,ko04975,ko04977,ko04979,ko05417
LIPID-P-0862	TG(16:0_23:0_18:1)	GL	TG	948.891	930.862	[M+NH4]+	C60H114O6	9	14481	9	38241	65910	113250	9	71078	52615	54838	70926	92986	54972	59628	267170	61300	70211	49196	C00422	-	-	-	-	-	-	ko00561,ko01100,ko04714,ko04923,ko04931,ko04975,ko04977,ko04979,ko05417
LIPID-P-0865	TG(16:0_24:0_18:1)	GL	TG	962.911	944.877	[M+NH4]+	C61H116O6	29970	40553	28830	114590	221860	298820	51037	186320	130530	95784	134150	222110	157360	142130	577020	175850	170400	166590	C00422	HMDB0044004	131755092	-	-	-	-	ko00561,ko01100,ko04714,ko04923,ko04931,ko04975,ko04977,ko04979,ko05417
LIPID-P-0868	TG(16:0_25:0_18:1)	GL	TG	976.919	958.893	[M+NH4]+	C62H118O6	9	6912.9	9	21753	29788	40078	9	32043	20922	17934	20431	25709	27239	20515	81380	31535	22389	22351	C00422	-	-	-	-	-	-	ko00561,ko01100,ko04714,ko04923,ko04931,ko04975,ko04977,ko04979,ko05417
LIPID-P-0871	TG(16:0_26:0_18:1)	GL	TG	990.936	972.908	[M+NH4]+	C63H120O6	7768.8	11518	9553.5	42391	62425	75189	13201	46769	46719	25381	38486	60526	36715	42497	139420	38713	45181	49344	C00422	-	-	-	-	-	-	ko00561,ko01100,ko04714,ko04923,ko04931,ko04975,ko04977,ko04979,ko05417
LIPID-P-0884	TG(14:0_14:1_16:1)	GL	TG	764.673	746.642	[M+NH4]+	C47H86O6	68091	120580	81199	142250	90719	139310	86222	125880	116110	121620	218180	175850	111970	124270	244330	139710	140230	135090	C00422	HMDB0042279	131753421	LMGL03014140	-	-	-	ko00561,ko01100,ko04714,ko04923,ko04931,ko04975,ko04977,ko04979,ko05417
LIPID-P-0886	TG(12:0_14:0_18:2)	GL	TG	764.676	746.642	[M+NH4]+	C47H86O6	9	37559	22666	92316	93719	81595	34979	113160	82433	79161	118200	141610	81693	64718	309280	116840	92864	65966	C00422	-	56937008	LMGL03013218	-	-	-	ko00561,ko01100,ko04714,ko04923,ko04931,ko04975,ko04977,ko04979,ko05417
LIPID-P-0888	TG(10:0_16:0_18:2)	GL	TG	764.672	746.642	[M+NH4]+	C47H86O6	9	9	9	36608	35131	88338	9	75817	77707	91846	85770	127350	87225	94238	325230	67341	87836	84111	C00422	-	-	-	-	-	-	ko00561,ko01100,ko04714,ko04923,ko04931,ko04975,ko04977,ko04979,ko05417
LIPID-P-0892	TG(14:1_16:0_16:1)	GL	TG	792.708	774.674	[M+NH4]+	C49H90O6	93656	100540	94178	426460	462990	545400	114420	422400	515510	594830	782520	757270	653420	583660	1637900	529150	443960	543430	C00422	HMDB0047771	56938416	LMGL03014627	-	-	-	ko00561,ko01100,ko04714,ko04923,ko04931,ko04975,ko04977,ko04979,ko05417
LIPID-P-0893	TG(12:0_16:0_18:2)	GL	TG	792.707	774.674	[M+NH4]+	C49H90O6	82439	166140	106290	416270	554400	652140	93812	577100	591680	603760	992450	937690	1071500	716270	3142000	761470	733510	766530	C00422	-	56937117	LMGL03013327	-	-	-	ko00561,ko01100,ko04714,ko04923,ko04931,ko04975,ko04977,ko04979,ko05417
LIPID-P-0894	TG(14:0_14:1_18:1)	GL	TG	792.708	774.674	[M+NH4]+	C49H90O6	51798	49676	38384	294450	208150	454330	68365	326870	252880	255380	442510	417410	309950	287800	886820	262990	202810	294030	C00422	HMDB0042281	56937935	LMGL03014145	-	-	-	ko00561,ko01100,ko04714,ko04923,ko04931,ko04975,ko04977,ko04979,ko05417
LIPID-P-0896	TG(15:0_16:1_16:1)	GL	TG	806.724	788.689	[M+NH4]+	C50H92O6	385160	425640	278830	615260	640320	800630	357770	534560	570230	545840	983060	710760	721510	745370	1067900	630950	493700	629080	C00422	HMDB0043199	131754326	LMGL03012901	-	-	-	ko00561,ko01100,ko04714,ko04923,ko04931,ko04975,ko04977,ko04979,ko05417
LIPID-P-0898	TG(14:0_15:0_18:2)	GL	TG	806.722	788.689	[M+NH4]+	C50H92O6	73108	141620	82543	227990	377430	294870	46176	478760	357450	307170	446490	400840	336690	344090	972830	342190	368750	370810	C00422	HMDB0042106	56937964	LMGL03014174	-	-	-	ko00561,ko01100,ko04714,ko04923,ko04931,ko04975,ko04977,ko04979,ko05417
LIPID-P-0900	TG(14:0_16:1_17:1)	GL	TG	806.722	788.689	[M+NH4]+	C50H92O6	71030	111650	101910	234140	334470	329150	88565	370170	258760	230530	434200	424270	375930	417350	931780	261090	365560	296730	C00422	-	56938037	LMGL03014248	-	-	-	ko00561,ko01100,ko04714,ko04923,ko04931,ko04975,ko04977,ko04979,ko05417
LIPID-P-0901	TG(16:0_16:1_16:1)	GL	TG	820.739	802.705	[M+NH4]+	C51H94O6	891220	1353300	1393100	6666600	6875900	10034000	1517400	6736100	6103300	6638000	12003000	10841000	10567000	9096600	18785000	7775400	8437200	6998800	C00422	HMDB0005376	-	LMGL03010018	-	-	4717	ko00561,ko01100,ko04714,ko04923,ko04931,ko04975,ko04977,ko04979,ko05417
LIPID-P-0902	TG(14:0_16:0_18:2)	GL	TG	820.739	802.705	[M+NH4]+	C51H94O6	780290	1414700	1339600	4261700	6567600	6241400	1584700	7083000	7320900	7097100	9317600	11364000	10762000	9786500	21011000	8463600	7944800	7401200	C00422	-	56938016	LMGL03014227	-	-	-	ko00561,ko01100,ko04714,ko04923,ko04931,ko04975,ko04977,ko04979,ko05417
LIPID-P-0903	TG(14:0_16:1_18:1)	GL	TG	820.739	802.705	[M+NH4]+	C51H94O6	426270	711040	437120	4708900	3616800	6969500	503780	3643800	3104700	3380300	8161800	6974300	6180500	4751500	12053000	5096900	4773700	5206700	C00422	HMDB0010420	53480485	LMGL03014251	-	-	-	ko00561,ko01100,ko04714,ko04923,ko04931,ko04975,ko04977,ko04979,ko05417
LIPID-P-0906	TG(16:0_16:1_17:1)	GL	TG	834.755	816.721	[M+NH4]+	C52H96O6	137480	232000	168390	857830	846230	1233900	153470	719050	747540	797900	1938800	1472300	1300200	1031900	2267300	942750	948400	1036000	C00422	-	9543994	LMGL03010025	-	-	-	ko00561,ko01100,ko04714,ko04923,ko04931,ko04975,ko04977,ko04979,ko05417
LIPID-P-0907	TG(15:0_16:0_18:2)	GL	TG	834.755	816.721	[M+NH4]+	C52H96O6	459430	744030	644020	1300800	3011900	2048300	488640	3653500	2282100	1627800	2878900	2867200	2250700	2421100	6455200	2547700	2385700	2521100	C00422	HMDB0043032	56938800	LMGL03015011	-	-	-	ko00561,ko01100,ko04714,ko04923,ko04931,ko04975,ko04977,ko04979,ko05417
LIPID-P-0908	TG(15:0_16:1_18:1)	GL	TG	834.755	816.721	[M+NH4]+	C52H96O6	446250	749520	639840	1489100	3065300	2400900	474540	3240900	1866500	2025600	2708800	2738800	2236500	2396900	5637100	2303400	2762000	2276000	C00422	HMDB0043201	56938821	LMGL03015035	-	-	-	ko00561,ko01100,ko04714,ko04923,ko04931,ko04975,ko04977,ko04979,ko05417
LIPID-P-0910	TG(16:0_16:1_18:1)	GL	TG	848.771	830.736	[M+NH4]+	C53H98O6	2987300	4050900	3229100	16578000	18395000	24952000	6934300	17590000	16846000	15852000	23505000	27263000	21734000	25088000	42777000	18168000	18799000	20558000	C00422	HMDB0005377	9544011	LMGL03010043	-	-	-	ko00561,ko01100,ko04714,ko04923,ko04931,ko04975,ko04977,ko04979,ko05417
LIPID-P-0911	TG(14:0_18:0_18:2)	GL	TG	848.771	830.736	[M+NH4]+	C53H98O6	345140	488840	315630	2169700	2516700	3188800	427370	2534700	2098900	2027500	4153700	4019000	3190800	2628700	6876700	2587500	2704900	2679400	C00422	HMDB0010430	53480494	LMGL03014342	-	-	-	ko00561,ko01100,ko04714,ko04923,ko04931,ko04975,ko04977,ko04979,ko05417
LIPID-P-0912	TG(16:0_17:1_18:1)	GL	TG	862.785	844.752	[M+NH4]+	C54H100O6	1938300	2914400	1720900	9969400	13325000	15334000	2111100	13432000	10000000	9628500	15421000	16886000	11352000	11082000	23588000	11566000	11774000	12491000	C00422	-	-	LMGL03010061	-	-	-	ko00561,ko01100,ko04714,ko04923,ko04931,ko04975,ko04977,ko04979,ko05417
LIPID-P-0913	TG(15:0_17:0_19:2)	GL	TG	862.785	844.752	[M+NH4]+	C54H100O6	546320	862410	482910	2340900	3689800	3618000	627910	4104700	2916900	2144300	3494500	4100100	2709700	2955600	6968400	3063000	2901200	3062200	C00422	-	-	-	-	-	-	ko00561,ko01100,ko04714,ko04923,ko04931,ko04975,ko04977,ko04979,ko05417
LIPID-P-0915	TG(16:0_18:1_18:1)	GL	TG	876.802	858.768	[M+NH4]+	C55H102O6	10835000	12345000	7721000	48695000	56258000	82082000	16438000	48255000	51156000	41106000	62447000	81853000	53460000	55965000	123710000	50367000	53308000	56244000	C00422	HMDB0005382	25240174	LMGL03010100	-	75583	4798	ko00561,ko01100,ko04714,ko04923,ko04931,ko04975,ko04977,ko04979,ko05417
LIPID-P-0917	TG(16:0_16:1_20:1)	GL	TG	876.802	858.768	[M+NH4]+	C55H102O6	15006000	20120000	12895000	68894000	84402000	120420000	28264000	78763000	73126000	60315000	88542000	126670000	82239000	90096000	186180000	83914000	83692000	85715000	C00422	HMDB0005378	9544079	LMGL03010114	-	-	-	ko00561,ko01100,ko04714,ko04923,ko04931,ko04975,ko04977,ko04979,ko05417
LIPID-P-0918	TG(14:0_18:0_20:2)	GL	TG	876.802	858.768	[M+NH4]+	C55H102O6	115020	179720	69204	533190	605440	964330	183260	632910	628270	701370	1174100	1037900	1137500	753210	2057800	767900	795060	797740	C00422	HMDB0042168	56938139	LMGL03014350	-	-	-	ko00561,ko01100,ko04714,ko04923,ko04931,ko04975,ko04977,ko04979,ko05417
LIPID-P-0919	TG(16:0_18:0_18:2)	GL	TG	876.79	858.768	[M+NH4]+	C55H102O6	2555800	4101700	2858900	8453800	14139000	16208000	7274500	14706000	14274000	12107000	12522000	24127000	16328000	25272000	38299000	15787000	14425000	15982000	C00422	HMDB0005369	9544069	LMGL03010104	-	-	-	ko00561,ko01100,ko04714,ko04923,ko04931,ko04975,ko04977,ko04979,ko05417
LIPID-P-0921	TG(17:0_18:1_18:1)	GL	TG	890.786	872.783	[M+NH4]+	C56H104O6	798430	1113600	577610	3425000	4747900	7141000	905490	4469900	3769000	3045100	4380800	7008500	3553000	4277900	10378000	4297200	4351600	4673300	C00422	HMDB0062701	9544103	LMGL03010138	-	127309	-	ko00561,ko01100,ko04714,ko04923,ko04931,ko04975,ko04977,ko04979,ko05417
LIPID-P-0922	TG(16:0_18:1_19:1)	GL	TG	890.816	872.783	[M+NH4]+	C56H104O6	228690	238940	194040	1117400	1481700	2460400	373470	1228600	1312300	1616400	2455400	2605000	2151500	1991100	5082700	1714800	1707100	1779800	C00422	-	56939511	LMGL03015729	-	-	-	ko00561,ko01100,ko04714,ko04923,ko04931,ko04975,ko04977,ko04979,ko05417
LIPID-P-0923	TG(18:0_18:1_18:1)	GL	TG	904.833	886.799	[M+NH4]+	C57H106O6	2699600	3291900	1689900	11922000	16776000	25359000	4041300	16508000	15037000	12068000	15080000	28433000	16264000	18356000	39503000	16975000	17465000	16269000	C00422	HMDB0005403	16058372	LMGL03010217	-	77686	4913	ko00561,ko01100,ko04714,ko04923,ko04931,ko04975,ko04977,ko04979,ko05417
LIPID-P-0924	TG(16:0_18:1_20:1)	GL	TG	904.836	886.799	[M+NH4]+	C57H106O6	1152400	1203300	754510	7017300	8797800	15672000	2421300	9974500	9093200	10838000	15095000	15905000	14202000	13188000	25721000	10195000	11874000	10468000	C00422	HMDB0005383	9544199	LMGL03010234	-	-	-	ko00561,ko01100,ko04714,ko04923,ko04931,ko04975,ko04977,ko04979,ko05417
LIPID-P-0925	TG(16:1_18:0_20:1)	GL	TG	904.812	886.799	[M+NH4]+	C57H106O6	1452900	1455000	807270	9981400	11963000	21032000	2605200	11538000	11991000	12905000	19990000	20907000	16860000	15479000	28196000	13494000	13578000	12963000	C00422	HMDB0005424	9544200	LMGL03010235	-	-	-	ko00561,ko01100,ko04714,ko04923,ko04931,ko04975,ko04977,ko04979,ko05417
LIPID-P-0928	TG(15:0_18:1_22:1)	GL	TG	918.842	900.815	[M+NH4]+	C58H108O6	132900	113150	63561	483440	842690	1061300	108150	695830	540140	495430	612080	856450	692950	507190	1794400	580960	674290	759740	C00422	HMDB0043233	131754360	LMGL03015160	-	-	-	ko00561,ko01100,ko04714,ko04923,ko04931,ko04975,ko04977,ko04979,ko05417
LIPID-P-0930	TG(18:0_18:1_19:1)	GL	TG	918.846	900.815	[M+NH4]+	C58H108O6	9	9	9	106260	166720	265210	9	127740	167370	168450	236920	325560	237480	204950	570140	211870	193670	203640	C00422	-	-	LMGL03016144	-	-	-	ko00561,ko01100,ko04714,ko04923,ko04931,ko04975,ko04977,ko04979,ko05417
LIPID-P-0933	TG(18:0_18:1_20:1)	GL	TG	932.866	914.83	[M+NH4]+	C59H110O6	134350	110710	79380	920220	1175700	2682900	230720	1028100	1169800	1243900	1658600	2426200	1649300	1534300	3970200	1289500	1327600	1235200	C00422	HMDB0005404	25240375	LMGL03010434	-	-	-	ko00561,ko01100,ko04714,ko04923,ko04931,ko04975,ko04977,ko04979,ko05417
LIPID-P-0934	TG(18:0_18:2_20:0)	GL	TG	932.865	914.83	[M+NH4]+	C59H110O6	73453	121850	70654	450060	1200100	1539500	88023	1086000	625700	432250	654780	798240	550870	610150	2498100	745080	698290	800730	C00422	HMDB0005409	9544390	LMGL03010427	-	-	-	ko00561,ko01100,ko04714,ko04923,ko04931,ko04975,ko04977,ko04979,ko05417
LIPID-P-0935	TG(16:0_18:1_22:1)	GL	TG	932.86	914.83	[M+NH4]+	C59H110O6	9	9	9	54530	169590	231140	9	154020	88409	154310	130550	151380	119200	124630	515880	116030	133960	106520	C00422	HMDB0044120	9544534	LMGL03010572	-	-	-	ko00561,ko01100,ko04714,ko04923,ko04931,ko04975,ko04977,ko04979,ko05417
LIPID-P-0937	TG(15:0_18:1_24:1)	GL	TG	946.872	928.846	[M+NH4]+	C60H112O6	9	9	9	54047	189050	226040	9	145630	103380	137980	139500	148080	152100	100630	564840	139370	143210	144000	C00422	HMDB0043234	131754361	-	-	-	-	ko00561,ko01100,ko04714,ko04923,ko04931,ko04975,ko04977,ko04979,ko05417
LIPID-P-0939	TG(22:0_18:1_18:1)	GL	TG	960.892	942.862	[M+NH4]+	C61H114O6	17414	9	9	58104	180180	185510	17338	206680	81326	68898	126310	116730	94770	82658	493800	119650	119170	116720	C00422	HMDB0046485	131757406	-	-	-	-	ko00561,ko01100,ko04714,ko04923,ko04931,ko04975,ko04977,ko04979,ko05417
LIPID-P-0941	TG(16:0_18:1_24:1)	GL	TG	960.886	942.862	[M+NH4]+	C61H114O6	9	9	9	18451	55381	77278	8076.2	55655	55546	112070	65376	106510	113080	61580	382620	67434	68983	70833	C00422	HMDB0044093	131755172	-	-	-	-	ko00561,ko01100,ko04714,ko04923,ko04931,ko04975,ko04977,ko04979,ko05417
LIPID-P-0944	TG(23:0_18:1_18:1)	GL	TG	974.902	956.877	[M+NH4]+	C62H116O6	15467	15124	9	46098	113920	151610	9989.2	138560	73697	46233	76318	66744	64629	46798	244340	66593	85541	78465	C00422	-	-	-	-	-	-	ko00561,ko01100,ko04714,ko04923,ko04931,ko04975,ko04977,ko04979,ko05417
LIPID-P-0945	TG(24:0_18:1_18:1)	GL	TG	988.924	970.893	[M+NH4]+	C63H118O6	9	14865	9	29625	87868	95016	9	80026	53894	22066	54452	59999	37306	35298	187160	44322	50283	46534	C00422	HMDB0047224	131758067	-	-	-	-	ko00561,ko01100,ko04714,ko04923,ko04931,ko04975,ko04977,ko04979,ko05417
LIPID-P-0949	TG(24:0_18:1_20:1)	GL	TG	1016.95	998.924	[M+NH4]+	C65H122O6	8149.8	12356	7677.7	32934	56909	78378	8814.6	45115	52392	21785	38309	65479	26275	27316	107260	44186	34994	35418	C00422	HMDB0047226	131758069	-	-	-	-	ko00561,ko01100,ko04714,ko04923,ko04931,ko04975,ko04977,ko04979,ko05417
LIPID-P-0960	TG(14:1_16:1_16:1)	GL	TG	790.688	772.658	[M+NH4]+	C49H88O6	43955	33122	45373	137570	114090	81600	56478	83794	141610	125520	125350	161440	108570	106070	342410	127150	89934	95651	C00422	HMDB0047909	56936639	LMGL03012845	-	-	-	ko00561,ko01100,ko04714,ko04923,ko04931,ko04975,ko04977,ko04979,ko05417
LIPID-P-0962	TG(10:0_18:1_18:2)	GL	TG	790.69	772.658	[M+NH4]+	C49H88O6	27421	9	9	46434	79132	131480	11730	130460	75228	62942	100620	79969	66684	71228	268870	65825	64566	89386	C00422	-	-	-	-	-	-	ko00561,ko01100,ko04714,ko04923,ko04931,ko04975,ko04977,ko04979,ko05417
LIPID-P-0963	TG(12:0_16:1_18:2)	GL	TG	790.695	772.658	[M+NH4]+	C49H88O6	13954	20818	17199	78028	92587	92090	9	125250	57599	76457	100830	106880	70396	63691	277660	90452	70007	72037	C00422	-	-	LMGL03013352	-	-	-	ko00561,ko01100,ko04714,ko04923,ko04931,ko04975,ko04977,ko04979,ko05417
LIPID-P-0965	TG(14:1_16:1_18:1)	GL	TG	818.724	800.689	[M+NH4]+	C51H92O6	75750	173040	105470	743370	848130	1187700	61437	1027800	773580	616960	902690	1256800	886530	844730	2689700	829190	851080	829450	C00422	HMDB0047911	56938446	LMGL03014657	-	-	-	ko00561,ko01100,ko04714,ko04923,ko04931,ko04975,ko04977,ko04979,ko05417
LIPID-P-0967	TG(14:0_16:1_18:2)	GL	TG	818.724	800.689	[M+NH4]+	C51H92O6	263560	569640	343800	1685500	2474500	3213700	296300	2443200	1847700	1490400	3022000	3196900	2271700	2575200	7138600	2484300	2319500	2122200	C00422	HMDB0042316	56938041	LMGL03014252	-	-	-	ko00561,ko01100,ko04714,ko04923,ko04931,ko04975,ko04977,ko04979,ko05417
LIPID-P-0969	TG(16:0_14:1_18:2)	GL	TG	818.72	800.689	[M+NH4]+	C51H92O6	223080	395030	313110	1470100	1846000	1911200	209820	1550400	1228000	1268700	1998800	2567800	1820300	1901300	4457400	1795800	1535100	1646100	C00422	HMDB0044038	131755125	-	-	-	-	ko00561,ko01100,ko04714,ko04923,ko04931,ko04975,ko04977,ko04979,ko05417
LIPID-P-0970	TG(16:1_16:1_17:1)	GL	TG	832.737	814.705	[M+NH4]+	C52H94O6	181230	191090	214130	819570	1040100	1328100	122020	1092600	733320	506410	1177600	1058300	695600	868060	2041700	845320	781700	758450	C00422	-	9543998	LMGL03010029	-	-	-	ko00561,ko01100,ko04714,ko04923,ko04931,ko04975,ko04977,ko04979,ko05417
LIPID-P-0971	TG(15:0_16:1_18:2)	GL	TG	832.737	814.705	[M+NH4]+	C52H94O6	207040	331800	275110	809890	1530300	1382300	130280	1647300	1023600	695630	1550100	1534200	863360	1071800	3164400	1223800	1087900	1181700	C00422	-	56938822	LMGL03015036	-	-	-	ko00561,ko01100,ko04714,ko04923,ko04931,ko04975,ko04977,ko04979,ko05417
LIPID-P-0972	TG(14:0_17:1_18:2)	GL	TG	832.737	814.705	[M+NH4]+	C52H94O6	40638	9	9	171610	188030	267850	9	214350	217020	137540	262660	314730	231910	165420	496410	202900	208930	196010	C00422	-	56938088	LMGL03014299	-	-	-	ko00561,ko01100,ko04714,ko04923,ko04931,ko04975,ko04977,ko04979,ko05417
LIPID-P-0973	TG(16:1_16:1_18:1)	GL	TG	846.753	828.721	[M+NH4]+	C53H96O6	2011100	3191200	1674200	15341000	17277000	24463000	2181700	17320000	13758000	10839000	20493000	21861000	16988000	15216000	37435000	18261000	17638000	16154000	C00422	HMDB0048590	25240357	LMGL03010052	-	-	-	ko00561,ko01100,ko04714,ko04923,ko04931,ko04975,ko04977,ko04979,ko05417
LIPID-P-0976	TG(16:0_16:1_18:2)	GL	TG	846.755	828.721	[M+NH4]+	C53H96O6	3582800	5670500	3368300	18336000	26989000	30803000	4051400	25137000	21271000	17320000	27259000	32978000	25178000	24303000	49601000	24308000	23081000	24255000	C00422	HMDB0005379	9544021	LMGL03010053	-	-	-	ko00561,ko01100,ko04714,ko04923,ko04931,ko04975,ko04977,ko04979,ko05417
LIPID-P-0977	TG(16:1_17:1_18:1)	GL	TG	860.767	842.736	[M+NH4]+	C54H98O6	170400	294390	172290	1325400	1627000	2351800	175020	1393000	1075600	987470	2060600	1634200	1333500	1225200	2740800	1195800	1371900	1365800	C00422	-	9544040	LMGL03010073	-	-	-	ko00561,ko01100,ko04714,ko04923,ko04931,ko04975,ko04977,ko04979,ko05417
LIPID-P-0978	TG(15:0_18:1_18:2)	GL	TG	860.77	842.736	[M+NH4]+	C54H98O6	709470	1034700	717330	1718300	4085600	3659300	356450	5279100	2640900	1909900	3741900	3418200	2293600	2895600	8186100	3070400	3371900	3178700	C00422	HMDB0011708	53481040	LMGL03015146	-	-	-	ko00561,ko01100,ko04714,ko04923,ko04931,ko04975,ko04977,ko04979,ko05417
LIPID-P-0979	TG(16:0_17:1_18:2)	GL	TG	860.773	842.736	[M+NH4]+	C54H98O6	368980	596880	450650	1265900	2394700	2335800	370310	2331400	1906600	1493400	2452100	2783100	1839600	2433300	4608700	1866300	1918900	2089300	C00422	-	9544042	LMGL03010075	-	-	-	ko00561,ko01100,ko04714,ko04923,ko04931,ko04975,ko04977,ko04979,ko05417
LIPID-P-0981	TG(16:1_18:1_18:1)	GL	TG	874.785	856.752	[M+NH4]+	C55H100O6	3710200	5157000	2626900	28125000	27150000	49536000	4031700	26786000	21148000	17398000	31152000	34507000	22649000	22319000	47246000	22703000	24481000	25535000	C00422	HMDB0005438	9544083	LMGL03010118	-	-	4816	ko00561,ko01100,ko04714,ko04923,ko04931,ko04975,ko04977,ko04979,ko05417
LIPID-P-0982	TG(16:0_18:1_18:2)	GL	TG	874.786	856.752	[M+NH4]+	C55H100O6	11044000	14207000	9369000	32837000	54371000	58010000	13155000	57624000	43335000	31533000	46220000	57911000	39798000	52920000	109280000	46083000	45483000	45027000	C00422	HMDB0005384	25240361	LMGL03010121	-	-	-	ko00561,ko01100,ko04714,ko04923,ko04931,ko04975,ko04977,ko04979,ko05417
LIPID-P-0983	TG(14:0_18:1_20:2)	GL	TG	874.786	856.752	[M+NH4]+	C55H100O6	160590	170070	91708	587220	794800	1263200	184240	845930	889240	1090800	1322900	1313400	1289900	1169000	2975200	958400	938540	956050	C00422	HMDB0042378	56938159	LMGL03014370	-	-	-	ko00561,ko01100,ko04714,ko04923,ko04931,ko04975,ko04977,ko04979,ko05417
LIPID-P-0985	TG(17:0_18:1_18:2)	GL	TG	888.803	870.768	[M+NH4]+	C56H102O6	941400	1495300	720820	3587000	6444000	7072700	945810	7032400	5415800	3955500	5395100	6576100	4122800	4517400	13124000	4827600	5180100	5248300	C00422	-	-	LMGL03010164	-	-	-	ko00561,ko01100,ko04714,ko04923,ko04931,ko04975,ko04977,ko04979,ko05417
LIPID-P-0986	TG(17:1_18:1_18:1)	GL	TG	888.802	870.768	[M+NH4]+	C56H102O6	337100	684540	275900	2931000	4089900	6208800	429220	3516900	2967800	2416800	3992200	5017500	2885700	3011500	7110400	2920800	3201800	3316800	C00422	-	-	LMGL03010161	-	-	-	ko00561,ko01100,ko04714,ko04923,ko04931,ko04975,ko04977,ko04979,ko05417
LIPID-P-0988	TG(18:1_18:1_18:1)	GL	TG	902.818	884.783	[M+NH4]+	C57H104O6	26251000	31938000	20192000	109760000	147940000	195840000	29995000	150740000	114000000	73096000	129580000	167330000	89842000	109760000	277890000	125890000	124530000	127210000	C00422	HMDB0005453	5497163	LMGL03010250	-	53753	-	ko00561,ko01100,ko04714,ko04923,ko04931,ko04975,ko04977,ko04979,ko05417
LIPID-P-0990	TG(18:0_18:1_18:2)	GL	TG	902.818	884.783	[M+NH4]+	C57H104O6	4014400	5130900	2951700	10381000	18402000	23742000	3964900	20493000	16442000	10887000	14935000	22679000	13970000	19768000	38764000	16882000	18162000	17207000	C00422	HMDB0005405	9544216	LMGL03010252	-	-	-	ko00561,ko01100,ko04714,ko04923,ko04931,ko04975,ko04977,ko04979,ko05417
LIPID-P-0992	TG(16:0_18:1_20:2)	GL	TG	902.823	884.783	[M+NH4]+	C57H104O6	2086600	1942100	1495300	9138200	9552300	16522000	3506900	10674000	11813000	11427000	13882000	15718000	14448000	14124000	27443000	11865000	12366000	12575000	C00422	HMDB0044096	131755175	LMGL03010271	-	-	-	ko00561,ko01100,ko04714,ko04923,ko04931,ko04975,ko04977,ko04979,ko05417
LIPID-P-0993	TG(17:1_18:1_20:1)	GL	TG	916.827	898.799	[M+NH4]+	C58H106O6	30316	50842	16516	237580	317170	616000	9	282970	305710	322060	367070	459240	294290	293350	649670	231120	268330	282290	C00422	-	-	LMGL03010344	-	-	-	ko00561,ko01100,ko04714,ko04923,ko04931,ko04975,ko04977,ko04979,ko05417
LIPID-P-0996	TG(18:1_18:1_19:1)	GL	TG	916.819	898.799	[M+NH4]+	C58H106O6	9	104600	82424	731720	1012100	1718300	9	837930	865850	618720	1056100	1258100	796520	741800	2262000	826160	894300	922350	C00422	-	-	LMGL03013031	-	-	-	ko00561,ko01100,ko04714,ko04923,ko04931,ko04975,ko04977,ko04979,ko05417
LIPID-P-0998	TG(18:1_18:2_20:0)	GL	TG	930.849	912.815	[M+NH4]+	C59H108O6	1378700	1622200	803550	8630100	12897000	22628000	1709400	11927000	10369000	7930300	14395000	16505000	9866500	10730000	25533000	11397000	11174000	11434000	C00422	HMDB0005459	25240376	LMGL03010478	-	-	-	ko00561,ko01100,ko04714,ko04923,ko04931,ko04975,ko04977,ko04979,ko05417
LIPID-P-0999	TG(18:1_18:1_20:1)	GL	TG	930.848	912.815	[M+NH4]+	C59H108O6	772000	738510	385160	5126600	6952400	12679000	987820	6662600	6169700	4583300	7792200	9232800	5508300	5358300	14290000	5745500	6608400	6115100	C00422	HMDB0005454	9544447	LMGL03010484	-	-	-	ko00561,ko01100,ko04714,ko04923,ko04931,ko04975,ko04977,ko04979,ko05417
LIPID-P-1001	TG(20:1_18:2_18:0)	GL	TG	930.842	912.815	[M+NH4]+	C59H108O6	311340	342920	186570	1161900	1454200	3057800	409820	1779700	1886600	1795000	1825600	3013700	1967000	2204800	4922400	1798100	1996400	1695700	C00422	HMDB0005410	25240377	LMGL03010483	-	-	-	ko00561,ko01100,ko04714,ko04923,ko04931,ko04975,ko04977,ko04979,ko05417
LIPID-P-1003	TG(21:0_18:1_18:2)	GL	TG	944.864	926.83	[M+NH4]+	C60H110O6	9	9	9	58380	167100	139880	9	159120	88200	80027	120680	109510	108590	139680	464530	113550	113560	120620	C00422	-	-	-	-	-	-	ko00561,ko01100,ko04714,ko04923,ko04931,ko04975,ko04977,ko04979,ko05417
LIPID-P-1008	TG(18:1_18:2_22:0)	GL	TG	958.876	940.846	[M+NH4]+	C61H112O6	33371	54199	24016	79894	459510	295070	9	421790	178690	64558	226380	188810	146620	161980	977170	235890	246120	227950	C00422	-	-	LMGL03010969	-	-	-	ko00561,ko01100,ko04714,ko04923,ko04931,ko04975,ko04977,ko04979,ko05417
LIPID-P-1011	TG(18:1_20:1_20:1)	GL	TG	958.88	940.846	[M+NH4]+	C61H112O6	40748	27513	9	240090	296760	767590	55364	228220	284410	252760	428780	479960	361220	247030	731610	290360	319020	306250	C00422	HMDB0005457	9544748	LMGL03010787	-	-	-	ko00561,ko01100,ko04714,ko04923,ko04931,ko04975,ko04977,ko04979,ko05417
LIPID-P-1014	TG(23:0_18:1_18:2)	GL	TG	972.891	954.862	[M+NH4]+	C62H114O6	10682	16183	11701	23116	113650	98674	7226.9	106280	46161	21185	81413	57550	40222	44519	304160	56079	39907	59768	C00422	-	-	-	-	-	-	ko00561,ko01100,ko04714,ko04923,ko04931,ko04975,ko04977,ko04979,ko05417
LIPID-P-1020	TG(24:0_18:1_18:2)	GL	TG	986.91	968.877	[M+NH4]+	C63H116O6	15493	9	9	40292	161390	112960	9	138770	60701	25047	94648	89611	43865	57502	332760	79578	79705	54487	C00422	HMDB0047230	131758073	-	-	-	-	ko00561,ko01100,ko04714,ko04923,ko04931,ko04975,ko04977,ko04979,ko05417
LIPID-P-1029	TG(16:1_16:1_16:2)	GL	TG	816.705	798.674	[M+NH4]+	C51H90O6	9	31170	36943	550960	469970	466990	41789	332750	472760	268330	610910	816810	493970	426490	1287700	411410	418390	408260	C00422	-	-	-	-	-	-	ko00561,ko01100,ko04714,ko04923,ko04931,ko04975,ko04977,ko04979,ko05417
LIPID-P-1030	TG(14:1_16:1_18:2)	GL	TG	816.708	798.674	[M+NH4]+	C51H90O6	9	63820	9	86938	173170	175330	20789	140060	120500	108770	203590	227770	122330	123320	520050	157600	142710	133190	C00422	HMDB0047916	56938447	LMGL03014658	-	-	-	ko00561,ko01100,ko04714,ko04923,ko04931,ko04975,ko04977,ko04979,ko05417
LIPID-P-1031	TG(12:0_18:2_18:2)	GL	TG	816.708	798.674	[M+NH4]+	C51H90O6	32684	37387	23155	58674	202260	151560	9	207030	66235	87357	107050	120650	77411	147210	681050	121050	144730	123670	C00422	-	56936469	LMGL03012671	-	-	-	ko00561,ko01100,ko04714,ko04923,ko04931,ko04975,ko04977,ko04979,ko05417
LIPID-P-1032	TG(12:0_18:1_18:3)	GL	TG	816.708	798.674	[M+NH4]+	C51H90O6	9	9	9	153330	159800	245220	9	231450	145210	76100	184540	308740	128930	152090	441590	158170	163150	163510	C00422	-	56937253	LMGL03013463	-	-	-	ko00561,ko01100,ko04714,ko04923,ko04931,ko04975,ko04977,ko04979,ko05417
LIPID-P-1033	TG(14:0_16:1_18:3)	GL	TG	816.708	798.674	[M+NH4]+	C51H90O6	9	93604	9	522660	593010	884170	9	476970	359270	208980	645310	773520	421340	449900	1497600	522610	422190	451960	C00422	HMDB0042317	56938042	LMGL03014253	-	-	-	ko00561,ko01100,ko04714,ko04923,ko04931,ko04975,ko04977,ko04979,ko05417
LIPID-P-1035	TG(15:0_16:1_18:3)	GL	TG	830.726	812.689	[M+NH4]+	C52H92O6	55556	119530	84311	118800	344760	258910	9	393820	132770	92521	329900	191900	120380	184910	728530	263300	235110	274780	C00422	HMDB0043207	56938823	LMGL03015037	-	-	-	ko00561,ko01100,ko04714,ko04923,ko04931,ko04975,ko04977,ko04979,ko05417
LIPID-P-1036	TG(14:0_18:2_18:2)	GL	TG	844.74	826.705	[M+NH4]+	C53H94O6	580870	975140	581080	1725500	5002700	4145600	414230	4840300	2876600	1814700	3765800	4286500	2522600	3242900	10844000	3613000	3345200	3547200	C00422	HMDB0042526	56936587	LMGL03012793	-	-	-	ko00561,ko01100,ko04714,ko04923,ko04931,ko04975,ko04977,ko04979,ko05417
LIPID-P-1037	TG(16:1_16:1_18:2)	GL	TG	844.739	826.705	[M+NH4]+	C53H94O6	869020	1466500	855920	5732000	7391700	12360000	523250	7579700	4393600	2522200	8086800	8783000	4559500	5454300	15974000	6318100	6426700	6302600	C00422	HMDB0005435	25240359	LMGL03010064	-	-	-	ko00561,ko01100,ko04714,ko04923,ko04931,ko04975,ko04977,ko04979,ko05417
LIPID-P-1040	TG(14:0_16:0_20:4)	GL	TG	844.74	826.705	[M+NH4]+	C53H94O6	159150	250900	157180	1412400	1343600	2166000	321190	1039700	1840300	2200300	2542000	2928600	3123700	2340500	8349600	2116100	2170600	2328300	C00422	HMDB0042140	56938026	LMGL03014237	-	-	-	ko00561,ko01100,ko04714,ko04923,ko04931,ko04975,ko04977,ko04979,ko05417
LIPID-P-1041	TG(16:0_16:1_18:3)	GL	TG	844.739	826.705	[M+NH4]+	C53H94O6	631460	1439900	730710	2619700	5644800	6222300	316500	5131200	2934100	1985300	4490900	5520200	3002800	3363600	10679000	4096900	3779600	3973300	C00422	HMDB0044074	9544033	LMGL03010065	-	-	-	ko00561,ko01100,ko04714,ko04923,ko04931,ko04975,ko04977,ko04979,ko05417
LIPID-P-1042	TG(15:0_18:2_18:2)	GL	TG	858.755	840.721	[M+NH4]+	C54H96O6	653160	1094600	666320	1719000	5072900	3811100	358830	6117600	2622700	1665400	4064800	3450500	2307200	2954400	10716000	3193200	3671800	3568200	C00422	HMDB0011711	53481043	LMGL03012907	-	-	-	ko00561,ko01100,ko04714,ko04923,ko04931,ko04975,ko04977,ko04979,ko05417
LIPID-P-1043	TG(16:1_17:1_18:2)	GL	TG	858.752	840.721	[M+NH4]+	C54H96O6	108640	128430	87618	417920	626190	1042800	49534	672910	434470	272960	618480	797850	413320	458230	1347500	569840	530630	608060	C00422	-	9544055	LMGL03010089	-	-	-	ko00561,ko01100,ko04714,ko04923,ko04931,ko04975,ko04977,ko04979,ko05417
LIPID-P-1045	TG(16:1_18:1_18:2)	GL	TG	872.77	854.736	[M+NH4]+	C55H98O6	883160	1295600	603940	4492700	7419600	9448000	715560	7222600	5193100	3129600	6272300	6850600	4241400	5593000	12227000	5559300	5803600	5791800	C00422	HMDB0005440	25240364	LMGL03010142	-	-	-	ko00561,ko01100,ko04714,ko04923,ko04931,ko04975,ko04977,ko04979,ko05417
LIPID-P-1046	TG(16:0_16:0_20:4)	GL	TG	872.774	854.736	[M+NH4]+	C55H98O6	1138700	1421800	1088600	9047500	8405300	11947000	2499400	6836500	8589500	9154200	9860800	14775000	12675000	12916000	23129000	10530000	10317000	10113000	C00422	HMDB0005363	9544125	LMGL03010160	-	-	-	ko00561,ko01100,ko04714,ko04923,ko04931,ko04975,ko04977,ko04979,ko05417
LIPID-P-1048	TG(16:0_18:2_18:2)	GL	TG	872.77	854.736	[M+NH4]+	C55H98O6	4372400	6463800	3761000	9443300	22586000	19253000	3288000	27087000	12443000	10014000	16738000	18029000	12992000	17302000	44381000	17447000	16197000	13591000	C00422	HMDB0005390	25240363	LMGL03010141	-	-	4838	ko00561,ko01100,ko04714,ko04923,ko04931,ko04975,ko04977,ko04979,ko05417
LIPID-P-1049	TG(17:1_18:1_18:2)	GL	TG	886.785	868.752	[M+NH4]+	C56H100O6	588450	943130	580360	2569000	4899300	5791100	486330	5003100	3166100	2180900	4135400	4179300	2431500	3345100	8054800	3214100	3415400	3394000	C00422	-	-	LMGL03010190	-	-	-	ko00561,ko01100,ko04714,ko04923,ko04931,ko04975,ko04977,ko04979,ko05417
LIPID-P-1050	TG(15:0_19:2_19:2)	GL	TG	886.787	868.752	[M+NH4]+	C56H100O6	40352	9	9	164090	260210	337620	40498	251320	245410	203630	309860	344000	269310	241010	697660	258850	247200	259280	C00422	-	-	-	-	-	-	ko00561,ko01100,ko04714,ko04923,ko04931,ko04975,ko04977,ko04979,ko05417
LIPID-P-1052	TG(18:1_18:1_18:2)	GL	TG	900.802	882.768	[M+NH4]+	C57H102O6	3456900	5024800	2755600	10600000	19581000	20322000	3025700	23310000	12414000	8428900	15389000	16480000	10843000	13271000	37261000	15019000	15170000	15462000	C00422	HMDB0005455	25240371	LMGL03010288	-	-	-	ko00561,ko01100,ko04714,ko04923,ko04931,ko04975,ko04977,ko04979,ko05417
LIPID-P-1056	TG(16:0_18:0_20:4)	GL	TG	900.802	882.768	[M+NH4]+	C57H102O6	239890	361880	197200	512020	1431700	1259100	202760	1805600	803910	610220	857450	1156600	633420	996390	2932300	1116000	1099900	1070700	C00422	HMDB0005370	9544279	LMGL03010315	-	-	-	ko00561,ko01100,ko04714,ko04923,ko04931,ko04975,ko04977,ko04979,ko05417
LIPID-P-1058	TG(17:0_19:2_19:2)	GL	TG	914.816	896.783	[M+NH4]+	C58H104O6	9	55671	9	188660	322850	531300	9	346060	233790	205070	353170	382840	257800	208300	715740	275890	248940	223420	C00422	-	-	-	-	-	-	ko00561,ko01100,ko04714,ko04923,ko04931,ko04975,ko04977,ko04979,ko05417
LIPID-P-1059	TG(17:1_18:1_20:2)	GL	TG	914.813	896.783	[M+NH4]+	C58H104O6	74578	9	9	254740	375820	543310	41984	297810	297460	254170	361230	385660	275920	212360	712640	286560	284290	307730	C00422	-	-	LMGL03010392	-	-	-	ko00561,ko01100,ko04714,ko04923,ko04931,ko04975,ko04977,ko04979,ko05417
LIPID-P-1060	TG(16:0_18:1_22:3)	GL	TG	928.83	910.799	[M+NH4]+	C59H106O6	3095400	3265900	1882800	11341000	16291000	22937000	3215800	15885000	14324000	9479200	14753000	17723000	12737000	11796000	32577000	13469000	13823000	15351000	C00422	-	-	LMGL03010636	-	-	-	ko00561,ko01100,ko04714,ko04923,ko04931,ko04975,ko04977,ko04979,ko05417
LIPID-P-1062	TG(18:0_18:1_20:3)	GL	TG	928.831	910.799	[M+NH4]+	C59H106O6	321150	333470	199310	1064600	1725800	2917600	371860	1476000	1672900	1506200	1645700	2504900	1754000	1732100	4380300	1584900	1850200	1684700	C00422	HMDB0044953	9544513	LMGL03010551	-	-	-	ko00561,ko01100,ko04714,ko04923,ko04931,ko04975,ko04977,ko04979,ko05417
LIPID-P-1065	TG(18:1_18:2_20:1)	GL	TG	928.82	910.799	[M+NH4]+	C59H106O6	1009400	1506400	665690	3679200	7845400	8314900	1026900	8415900	5305400	3359800	5628400	5328000	4522200	4768700	14287000	5457900	5135400	5355300	C00422	HMDB0005460	25240379	LMGL03010538	-	-	-	ko00561,ko01100,ko04714,ko04923,ko04931,ko04975,ko04977,ko04979,ko05417
LIPID-P-1068	TG(18:1_18:1_22:2)	GL	TG	956.862	938.83	[M+NH4]+	C61H110O6	108610	134200	63328	441670	846580	1282000	148220	940750	649800	851210	995250	920300	1008300	694730	2061300	736690	880470	782490	C00422	HMDB0049911	131760681	LMGL03011138	-	-	-	ko00561,ko01100,ko04714,ko04923,ko04931,ko04975,ko04977,ko04979,ko05417
LIPID-P-1069	TG(18:1_22:1_18:2)	GL	TG	956.863	938.83	[M+NH4]+	C61H110O6	9	26861	15141	44736	172110	154380	9	215330	64679	60902	108180	72988	69753	104280	348030	67592	131080	103660	C00422	HMDB0049351	131760148	-	-	-	-	ko00561,ko01100,ko04714,ko04923,ko04931,ko04975,ko04977,ko04979,ko05417
LIPID-P-1075	TG(18:1_24:1_18:2)	GL	TG	984.895	966.862	[M+NH4]+	C63H114O6	9	9	14693	77434	223920	203800	9	237530	142390	121290	139100	207870	169230	145640	536130	176920	171700	157620	C00422	HMDB0049372	131760169	-	-	-	-	ko00561,ko01100,ko04714,ko04923,ko04931,ko04975,ko04977,ko04979,ko05417
LIPID-P-1081	TG(16:0_16:2_16:3)	GL	TG	814.692	796.658	[M+NH4]+	C51H88O6	29498	33266	15614	377040	283210	283640	24584	216320	226040	96639	202800	430790	257800	175770	522420	233300	177580	260800	C00422	-	-	-	-	-	-	ko00561,ko01100,ko04714,ko04923,ko04931,ko04975,ko04977,ko04979,ko05417
LIPID-P-1086	TG(16:1_16:1_18:3)	GL	TG	842.717	824.689	[M+NH4]+	C53H92O6	150340	211680	133980	966590	1312000	1657800	67130	1267000	650350	393350	1219300	1303700	806570	752650	2601600	935770	905280	988040	C00422	HMDB0048604	9544045	LMGL03010078	-	-	-	ko00561,ko01100,ko04714,ko04923,ko04931,ko04975,ko04977,ko04979,ko05417
LIPID-P-1087	TG(14:0_18:2_18:3)	GL	TG	842.724	824.689	[M+NH4]+	C53H92O6	262250	355460	273990	955810	2307800	1837000	158560	2251000	1169000	716900	1796500	2006700	1105100	1406500	5617900	1292100	1554500	1549700	C00422	HMDB0010471	53480527	LMGL03014382	-	-	-	ko00561,ko01100,ko04714,ko04923,ko04931,ko04975,ko04977,ko04979,ko05417
LIPID-P-1088	TG(14:1_18:2_18:2)	GL	TG	842.726	824.689	[M+NH4]+	C53H92O6	53430	77466	26626	83360	309850	319710	26100	524850	196560	111340	239270	262300	147740	229660	822990	237990	218970	264490	C00422	HMDB0048077	56936645	LMGL03012851	-	-	-	ko00561,ko01100,ko04714,ko04923,ko04931,ko04975,ko04977,ko04979,ko05417
LIPID-P-1089	TG(12:0_16:0_22:5)	GL	TG	842.726	824.689	[M+NH4]+	C53H92O6	65207	111730	88486	542500	718260	727950	59908	645700	496190	312870	557110	867410	418570	464240	1684900	596260	517390	529590	C00422	-	56937135	LMGL03013345	-	-	-	ko00561,ko01100,ko04714,ko04923,ko04931,ko04975,ko04977,ko04979,ko05417
LIPID-P-1090	TG(14:0_16:1_20:4)	GL	TG	842.724	824.689	[M+NH4]+	C53H92O6	39494	45046	25220	445510	358970	666780	9	298820	280870	408750	577430	626500	514300	476560	1570300	407710	389670	453040	C00422	HMDB0042320	56938051	LMGL03014262	-	-	-	ko00561,ko01100,ko04714,ko04923,ko04931,ko04975,ko04977,ko04979,ko05417
LIPID-P-1092	TG(15:0_18:2_18:3)	GL	TG	856.736	838.705	[M+NH4]+	C54H94O6	265930	421630	220150	359210	1379400	1237900	65822	2001400	629060	360420	1170600	838850	565280	830400	3620800	830210	894400	1021400	C00422	HMDB0043410	56938948	LMGL03015166	-	-	-	ko00561,ko01100,ko04714,ko04923,ko04931,ko04975,ko04977,ko04979,ko05417
LIPID-P-1093	TG(15:0_16:1_20:4)	GL	TG	856.735	838.705	[M+NH4]+	C54H94O6	9	65666	37590	228230	231660	352640	9	192320	200240	191660	255820	409690	245420	194480	560590	282200	171570	241220	C00422	HMDB0043210	56938832	LMGL03015046	-	-	-	ko00561,ko01100,ko04714,ko04923,ko04931,ko04975,ko04977,ko04979,ko05417
LIPID-P-1094	TG(16:1_17:1_18:3)	GL	TG	856.74	838.705	[M+NH4]+	C54H94O6	178340	352120	179490	263870	1171700	879040	42848	1369200	449330	302720	1045100	659530	368620	613600	2549700	767200	722800	731120	C00422	-	9544073	LMGL03010108	-	-	-	ko00561,ko01100,ko04714,ko04923,ko04931,ko04975,ko04977,ko04979,ko05417
LIPID-P-1095	TG(16:1_18:2_18:2)	GL	TG	870.754	852.721	[M+NH4]+	C55H96O6	4753700	7272600	4088600	12819000	33587000	30098000	2203300	36002000	18719000	10678000	24979000	24685000	15554000	20109000	63252000	23723000	21791000	25280000	C00422	HMDB0005446	25240366	LMGL03010163	-	-	-	ko00561,ko01100,ko04714,ko04923,ko04931,ko04975,ko04977,ko04979,ko05417
LIPID-P-1096	TG(16:0_18:2_18:3)	GL	TG	870.752	852.721	[M+NH4]+	C55H96O6	2346300	3233600	1714600	4142400	12757000	11190000	657090	14017000	5361400	3665100	11288000	7583400	5647400	8464100	23754000	8622700	7414600	8849500	C00422	HMDB0044263	25240367	LMGL03010167	-	-	-	ko00561,ko01100,ko04714,ko04923,ko04931,ko04975,ko04977,ko04979,ko05417
LIPID-P-1097	TG(16:1_18:1_18:3)	GL	TG	870.746	852.721	[M+NH4]+	C55H96O6	3166800	5124100	2726400	7596300	20942000	18786000	1292500	22203000	10036000	6533200	16109000	16101000	9311800	13653000	37294000	14232000	13722000	14809000	C00422	HMDB0048648	9544133	LMGL03010168	-	-	-	ko00561,ko01100,ko04714,ko04923,ko04931,ko04975,ko04977,ko04979,ko05417
LIPID-P-1098	TG(16:0_16:1_20:4)	GL	TG	870.755	852.721	[M+NH4]+	C55H96O6	528580	775740	446050	6334500	6123300	11522000	651500	3972300	4545400	3928100	6910100	9530900	7914100	7063600	15782000	6563300	6060800	6696200	C00422	HMDB0005380	9544150	LMGL03010185	-	-	-	ko00561,ko01100,ko04714,ko04923,ko04931,ko04975,ko04977,ko04979,ko05417
LIPID-P-1099	TG(14:0_16:0_22:5)	GL	TG	870.755	852.721	[M+NH4]+	C55H96O6	45585	9	55079	148880	184560	242590	65459	156220	305820	1021800	781340	673890	1425000	806900	3708100	709260	761570	772650	C00422	HMDB0042143	56938034	LMGL03014245	-	-	-	ko00561,ko01100,ko04714,ko04923,ko04931,ko04975,ko04977,ko04979,ko05417
LIPID-P-1101	TG(17:1_18:2_18:2)	GL	TG	884.771	866.736	[M+NH4]+	C56H98O6	373700	641820	302010	1087000	3113800	2475000	188660	3229500	1608600	965300	2368700	2164800	1421000	1721800	5917200	2044200	2018700	1959300	C00422	-	9544183	LMGL03010218	-	-	-	ko00561,ko01100,ko04714,ko04923,ko04931,ko04975,ko04977,ko04979,ko05417
LIPID-P-1102	TG(15:0_18:1_20:4)	GL	TG	884.771	866.736	[M+NH4]+	C56H98O6	218140	275030	161560	1322400	1190500	1555600	186490	919790	823630	918710	1019500	2016400	1134000	1014600	2300500	1149400	973690	1260600	C00422	HMDB0043268	56938938	LMGL03015156	-	-	-	ko00561,ko01100,ko04714,ko04923,ko04931,ko04975,ko04977,ko04979,ko05417
LIPID-P-1104	TG(18:1_18:2_18:2)	GL	TG	898.786	880.752	[M+NH4]+	C57H100O6	3979200	5371500	2824400	9772600	22506000	19707000	2118800	26054000	13446000	7189100	16700000	16547000	9971800	13967000	42925000	15064000	15820000	17056000	C00422	HMDB0005461	25240373	LMGL03010327	-	-	-	ko00561,ko01100,ko04714,ko04923,ko04931,ko04975,ko04977,ko04979,ko05417
LIPID-P-1105	TG(16:0_18:1_20:4)	GL	TG	898.786	880.752	[M+NH4]+	C57H100O6	3792800	4279300	2492000	28356000	27989000	44869000	5620300	20671000	22317000	20453000	27387000	42865000	30580000	29028000	61718000	27430000	28046000	25566000	C00422	HMDB0005385	9544319	LMGL03010355	-	-	-	ko00561,ko01100,ko04714,ko04923,ko04931,ko04975,ko04977,ko04979,ko05417
LIPID-P-1106	TG(16:1_18:1_20:3)	GL	TG	898.786	880.752	[M+NH4]+	C57H100O6	407050	595530	269090	2283500	3001900	4484500	345130	2528700	2294900	1590400	2907400	3753900	2128900	2143800	5385100	2351300	2123100	2485000	C00422	HMDB0048643	9544316	LMGL03010352	-	-	-	ko00561,ko01100,ko04714,ko04923,ko04931,ko04975,ko04977,ko04979,ko05417
LIPID-P-1109	TG(19:1_18:2_18:2)	GL	TG	912.798	894.768	[M+NH4]+	C58H102O6	220480	283860	158220	436340	1267600	1144300	121950	1335000	818330	409510	935050	867900	695550	703060	2261500	850200	806450	888410	C00422	-	56936829	LMGL03013039	-	-	-	ko00561,ko01100,ko04714,ko04923,ko04931,ko04975,ko04977,ko04979,ko05417
LIPID-P-1110	TG(17:0_18:1_20:4)	GL	TG	912.798	894.768	[M+NH4]+	C58H102O6	199250	281190	151140	621720	809310	1289600	120590	854720	816820	625460	917650	1090500	752000	705870	1816100	801950	822670	816940	C00422	-	-	LMGL03010448	-	-	-	ko00561,ko01100,ko04714,ko04923,ko04931,ko04975,ko04977,ko04979,ko05417
LIPID-P-1111	TG(18:1_18:2_20:2)	GL	TG	926.815	908.783	[M+NH4]+	C59H104O6	1658000	1880500	1140900	4300300	9230000	9147900	1583400	10056000	7896500	4336900	6908800	7663200	5349500	6053600	18477000	7373400	7127200	6997000	C00422	HMDB0049395	131760192	LMGL03010602	-	-	-	ko00561,ko01100,ko04714,ko04923,ko04931,ko04975,ko04977,ko04979,ko05417
LIPID-P-1112	TG(18:0_18:3_20:2)	GL	TG	926.818	908.783	[M+NH4]+	C59H104O6	207140	327340	150830	642580	1254200	1494600	177310	1216300	875210	579470	1070500	952610	615120	694490	2201400	806280	874010	873600	C00422	HMDB0045114	9544563	LMGL03010601	-	-	-	ko00561,ko01100,ko04714,ko04923,ko04931,ko04975,ko04977,ko04979,ko05417
LIPID-P-1114	TG(16:0_18:1_22:4)	GL	TG	926.815	908.783	[M+NH4]+	C59H104O6	149490	159630	131260	734200	906840	1116800	138740	745680	617970	1145700	1133900	1347200	1505500	1255100	2718900	1044800	877520	922380	C00422	HMDB0044128	9544736	LMGL03010775	-	-	-	ko00561,ko01100,ko04714,ko04923,ko04931,ko04975,ko04977,ko04979,ko05417
LIPID-P-1116	TG(18:0_18:1_20:4)	GL	TG	926.817	908.783	[M+NH4]+	C59H104O6	775780	674890	309500	4236400	4526400	8908500	781560	2905300	3830600	4321300	3972400	7239600	6351300	4893700	11677000	5040000	5079700	4895300	C00422	HMDB0005406	9544577	LMGL03010615	-	-	-	ko00561,ko01100,ko04714,ko04923,ko04931,ko04975,ko04977,ko04979,ko05417
LIPID-P-1117	TG(18:2_18:2_20:1)	GL	TG	926.816	908.783	[M+NH4]+	C59H104O6	416010	483190	279270	1082200	2662900	2413900	255710	2867700	1718700	781980	1585000	1367200	1126900	1315400	4073600	1562000	1590400	1508800	C00422	HMDB0005473	25240380	LMGL03010596	-	-	-	ko00561,ko01100,ko04714,ko04923,ko04931,ko04975,ko04977,ko04979,ko05417
LIPID-P-1122	TG(18:2_18:2_22:1)	GL	TG	954.848	936.815	[M+NH4]+	C61H108O6	81790	82203	57237	145770	435010	487190	66012	611440	351140	401730	463490	381260	357150	347740	924210	352520	339310	336220	C00422	HMDB0052591	25240388	LMGL03011124	-	-	-	ko00561,ko01100,ko04714,ko04923,ko04931,ko04975,ko04977,ko04979,ko05417
LIPID-P-1124	TG(18:0_18:1_22:4)	GL	TG	954.846	936.815	[M+NH4]+	C61H108O6	9	9	9	116940	143090	227340	9	115130	85233	192020	120780	248800	155030	193090	448150	134240	253910	131410	C00422	HMDB0044956	131755969	LMGL03011144	-	-	-	ko00561,ko01100,ko04714,ko04923,ko04931,ko04975,ko04977,ko04979,ko05417
LIPID-P-1125	TG(16:0_18:1_24:4)	GL	TG	954.844	936.815	[M+NH4]+	C61H108O6	9	9	9	110130	103520	196420	82361	175610	240600	1891200	638430	663130	1615900	991270	4901500	923100	898900	801520	C00422	-	-	-	-	-	-	ko00561,ko01100,ko04714,ko04923,ko04931,ko04975,ko04977,ko04979,ko05417
LIPID-P-1128	TG(16:0_18:2_16:4)	GL	TG	840.707	822.674	[M+NH4]+	C53H90O6	9	9	9	66130	68836	87403	26190	127560	74746	9	103550	121610	9	66348	358260	74602	85062	112210	C00422	-	-	-	-	-	-	ko00561,ko01100,ko04714,ko04923,ko04931,ko04975,ko04977,ko04979,ko05417
LIPID-P-1129	TG(14:1_18:2_18:3)	GL	TG	840.704	822.674	[M+NH4]+	C53H90O6	63498	173660	66343	170230	512410	409490	9	663200	216490	141190	504070	350890	170320	196280	1323900	325870	328840	336140	C00422	HMDB0048078	131758919	LMGL03014788	-	-	-	ko00561,ko01100,ko04714,ko04923,ko04931,ko04975,ko04977,ko04979,ko05417
LIPID-P-1130	TG(14:0_16:1_20:5)	GL	TG	840.707	822.674	[M+NH4]+	C53H90O6	9	32148	13228	143210	161020	195070	9	154990	99088	9	104740	215430	94017	85788	342750	131340	137580	153060	C00422	HMDB0042327	131753469	LMGL03014263	-	-	-	ko00561,ko01100,ko04714,ko04923,ko04931,ko04975,ko04977,ko04979,ko05417
LIPID-P-1132	TG(12:0_16:0_22:6)	GL	TG	840.707	822.674	[M+NH4]+	C53H90O6	9	9	9	9	9	34909	9	17371	83721	184500	66400	38609	93614	29154	645610	83819	80122	67513	C00422	-	56937136	LMGL03013346	-	-	-	ko00561,ko01100,ko04714,ko04923,ko04931,ko04975,ko04977,ko04979,ko05417
LIPID-P-1134	TG(15:1_18:2_18:3)	GL	TG	854.722	836.689	[M+NH4]+	C54H92O6	109370	298960	129620	148010	625650	432090	9109	611460	123010	121030	644560	351230	169600	261220	1931600	415680	387280	406740	C00422	-	56939299	LMGL03015517	-	-	-	ko00561,ko01100,ko04714,ko04923,ko04931,ko04975,ko04977,ko04979,ko05417
LIPID-P-1135	TG(16:0_16:1_20:5)	GL	TG	868.739	850.705	[M+NH4]+	C55H94O6	477210	1152700	510930	760780	2653600	1976700	40534	2987400	548380	493820	2616900	1177700	613420	927720	5654100	1680500	1487100	1640600	C00422	HMDB0044077	9544180	LMGL03010215	-	-	-	ko00561,ko01100,ko04714,ko04923,ko04931,ko04975,ko04977,ko04979,ko05417
LIPID-P-1137	TG(16:1_18:2_18:3)	GL	TG	868.738	850.705	[M+NH4]+	C55H94O6	724690	1210300	671230	2324600	6279900	5217600	287050	6589800	2854400	1403500	4691500	4001800	2165100	2972800	12667000	3689100	3981600	3990100	C00422	HMDB0048751	9544158	LMGL03010193	-	-	-	ko00561,ko01100,ko04714,ko04923,ko04931,ko04975,ko04977,ko04979,ko05417
LIPID-P-1138	TG(16:0_18:2_18:4)	GL	TG	868.742	850.705	[M+NH4]+	C55H94O6	160110	303480	147350	438560	1015600	903960	49108	845250	442820	199910	735350	693750	271610	489480	2065900	650960	571590	601000	C00422	HMDB0044271	56939514	LMGL03015732	-	-	-	ko00561,ko01100,ko04714,ko04923,ko04931,ko04975,ko04977,ko04979,ko05417
LIPID-P-1139	TG(17:1_18:2_18:3)	GL	TG	882.745	864.721	[M+NH4]+	C56H96O6	112690	249560	113830	325950	908200	767660	52228	1016400	386070	237970	674500	577720	359970	499430	1706300	572700	587080	668730	C00422	-	9544218	LMGL03010254	-	-	-	ko00561,ko01100,ko04714,ko04923,ko04931,ko04975,ko04977,ko04979,ko05417
LIPID-P-1143	TG(18:1_18:2_18:3)	GL	TG	896.771	878.736	[M+NH4]+	C57H98O6	4708200	7755400	4087500	9057300	27695000	22411000	1570300	32576000	13603000	6390000	20924000	16415000	10758000	18000000	51377000	18412000	18555000	18577000	C00422	HMDB0010481	53480537	LMGL03010373	-	-	-	ko00561,ko01100,ko04714,ko04923,ko04931,ko04975,ko04977,ko04979,ko05417
LIPID-P-1144	TG(16:0_18:2_20:4)	GL	TG	896.772	878.736	[M+NH4]+	C57H98O6	1862600	2741100	1294700	15184000	17722000	24659000	2319600	12765000	13621000	10619000	13236000	20711000	15821000	15584000	32596000	14415000	15733000	14737000	C00422	HMDB0005391	9544362	LMGL03010399	-	-	-	ko00561,ko01100,ko04714,ko04923,ko04931,ko04975,ko04977,ko04979,ko05417
LIPID-P-1145	TG(16:0_16:1_22:5)	GL	TG	896.771	878.736	[M+NH4]+	C57H98O6	323090	487840	238520	2274900	2773500	4910600	262380	2313400	1849900	1429000	2522600	2993100	2206500	2289600	6017400	2391800	2409900	2120400	C00422	HMDB0044073	9544488	LMGL03010525	-	-	-	ko00561,ko01100,ko04714,ko04923,ko04931,ko04975,ko04977,ko04979,ko05417
LIPID-P-1146	TG(16:0_16:0_22:6)	GL	TG	896.771	878.736	[M+NH4]+	C57H98O6	177970	380430	321400	1469600	1357400	1610100	496810	888400	1578600	5042000	2220300	2322200	3246200	2564200	11079000	2788400	2699100	2855400	C00422	HMDB0010418	9544489	LMGL03010526	-	-	-	ko00561,ko01100,ko04714,ko04923,ko04931,ko04975,ko04977,ko04979,ko05417
LIPID-P-1149	TG(16:0_18:1_22:5)	GL	TG	924.802	906.768	[M+NH4]+	C59H102O6	1266500	971360	613950	3607400	3317800	6265300	894270	3048300	2662300	6393300	5011800	6633200	10978000	5321600	19409000	6317200	6167700	5373100	C00422	HMDB0044134	9544810	LMGL03010849	-	-	-	ko00561,ko01100,ko04714,ko04923,ko04931,ko04975,ko04977,ko04979,ko05417
LIPID-P-1150	TG(18:0_18:2_20:4)	GL	TG	924.802	906.768	[M+NH4]+	C59H102O6	2516200	2401800	1301700	15485000	19455000	27075000	2166200	13432000	14542000	9063300	12472000	21111000	13330000	12942000	26308000	14554000	15223000	15705000	C00422	HMDB0005412	9544638	LMGL03010676	-	-	-	ko00561,ko01100,ko04714,ko04923,ko04931,ko04975,ko04977,ko04979,ko05417
LIPID-P-1151	TG(16:0_18:0_22:6)	GL	TG	924.802	906.768	[M+NH4]+	C59H102O6	92549	76830	61918	463730	397650	609460	81258	286910	287590	818900	390220	485200	683200	525400	1851600	510760	608210	525730	C00422	HMDB0043939	9544814	LMGL03010853	-	-	-	ko00561,ko01100,ko04714,ko04923,ko04931,ko04975,ko04977,ko04979,ko05417
LIPID-P-1152	TG(18:2_18:2_20:2)	GL	TG	924.802	906.768	[M+NH4]+	C59H102O6	1855000	2229600	1264000	5401200	10245000	10362000	1276700	11000000	7468400	4754600	8085300	8595700	5521600	5973800	18293000	7455800	7918300	7618300	C00422	HMDB0010491	9544625	LMGL03010663	-	-	-	ko00561,ko01100,ko04714,ko04923,ko04931,ko04975,ko04977,ko04979,ko05417
LIPID-P-1155	TG(18:1_18:1_22:4)	GL	TG	952.832	934.799	[M+NH4]+	C61H106O6	9	112340	9	398760	641760	790150	9	405540	288250	370290	597680	714810	473500	337680	1253900	389880	662200	402190	C00422	HMDB0010467	9545182	LMGL03011221	-	-	-	ko00561,ko01100,ko04714,ko04923,ko04931,ko04975,ko04977,ko04979,ko05417
LIPID-P-1156	TG(18:0_18:0_22:6)	GL	TG	952.834	934.799	[M+NH4]+	C61H106O6	19099	32182	17073	114600	112390	179340	32770	76230	87783	267050	158720	183890	200810	140520	596950	135510	121990	163760	C00422	HMDB0044774	101079455	LMGL03011233	-	-	-	ko00561,ko01100,ko04714,ko04923,ko04931,ko04975,ko04977,ko04979,ko05417
LIPID-P-1158	TG(18:1_18:1_24:4)	GL	TG	980.868	962.83	[M+NH4]+	C63H110O6	9	9	9	69161	63628	132930	9	70157	99343	585190	168340	247130	532700	219380	1184600	220800	242060	262040	C00422	-	-	-	-	-	-	ko00561,ko01100,ko04714,ko04923,ko04931,ko04975,ko04977,ko04979,ko05417
LIPID-P-1164	TG(14:0_18:3_20:4)	GL	TG	866.724	848.689	[M+NH4]+	C55H92O6	311170	612880	249680	431980	1826500	1122000	41504	1627800	527600	308890	1645200	941070	513510	644650	3847900	970810	986230	1074200	C00422	HMDB0042560	53480560	LMGL03014409	-	-	-	ko00561,ko01100,ko04714,ko04923,ko04931,ko04975,ko04977,ko04979,ko05417
LIPID-P-1166	TG(16:1_16:1_20:5)	GL	TG	866.724	848.689	[M+NH4]+	C55H92O6	9	9	27040	150810	171640	190990	9	100170	33805	9	132790	145300	89009	92635	254030	111400	123230	104530	C00422	HMDB0048607	56938198	LMGL03010247	-	-	-	ko00561,ko01100,ko04714,ko04923,ko04931,ko04975,ko04977,ko04979,ko05417
LIPID-P-1167	TG(16:2_18:2_18:3)	GL	TG	866.723	848.689	[M+NH4]+	C55H92O6	9	84759	88146	172480	386960	336190	9	353740	205650	118680	227620	303640	202600	234370	946990	232890	213610	264020	C00422	-	-	-	-	-	-	ko00561,ko01100,ko04714,ko04923,ko04931,ko04975,ko04977,ko04979,ko05417
LIPID-P-1169	TG(18:2_18:2_18:3)	GL	TG	894.755	876.721	[M+NH4]+	C57H96O6	2603200	4133000	2127500	4308900	21031000	14578000	723620	25129000	6937500	3929700	16162000	10663000	6777200	12222000	43606000	12675000	12312000	11939000	C00422	HMDB0010490	9544383	LMGL03010420	-	-	-	ko00561,ko01100,ko04714,ko04923,ko04931,ko04975,ko04977,ko04979,ko05417
LIPID-P-1170	TG(16:0_18:2_20:5)	GL	TG	894.752	876.721	[M+NH4]+	C57H96O6	226890	504760	239980	1180400	1932900	2628300	128410	1108500	946950	716080	946190	1774100	773050	955490	2669800	1220800	1311900	1126100	C00422	HMDB0044273	9544414	LMGL03010451	-	-	-	ko00561,ko01100,ko04714,ko04923,ko04931,ko04975,ko04977,ko04979,ko05417
LIPID-P-1171	TG(16:0_16:1_22:6)	GL	TG	894.755	876.721	[M+NH4]+	C57H96O6	130970	306680	186970	1031900	839020	1489800	188030	521110	992260	2253900	1582500	1241900	2056200	1564200	5607000	1485200	1556600	1524200	C00422	HMDB0044079	9544548	LMGL03010586	-	-	-	ko00561,ko01100,ko04714,ko04923,ko04931,ko04975,ko04977,ko04979,ko05417
LIPID-P-1172	TG(18:1_18:2_18:4)	GL	TG	894.752	876.721	[M+NH4]+	C57H96O6	210640	351010	204340	422850	1907000	1198400	67070	1718300	676710	363580	1326600	981630	413800	792680	3610900	1040100	927140	964660	C00422	HMDB0049402	56940000	LMGL03016218	-	-	-	ko00561,ko01100,ko04714,ko04923,ko04931,ko04975,ko04977,ko04979,ko05417
LIPID-P-1174	TG(15:0_18:1_22:6)	GL	TG	908.771	890.736	[M+NH4]+	C58H98O6	46391	92711	60338	283280	193710	227940	30544	125430	108620	366710	229910	206210	373930	234350	1004900	185270	233450	270550	C00422	HMDB0043248	56938947	LMGL03015165	-	-	-	ko00561,ko01100,ko04714,ko04923,ko04931,ko04975,ko04977,ko04979,ko05417
LIPID-P-1176	TG(18:1_18:2_20:4)	GL	TG	922.783	904.752	[M+NH4]+	C59H100O6	2208800	2970200	1394400	12499000	18560000	22203000	1872800	13185000	12285000	7424500	11346000	15453000	12585000	11561000	26147000	12702000	13269000	13950000	C00422	HMDB0005462	9544702	LMGL03010741	-	-	-	ko00561,ko01100,ko04714,ko04923,ko04931,ko04975,ko04977,ko04979,ko05417
LIPID-P-1177	TG(16:0_18:1_22:6)	GL	TG	922.786	904.752	[M+NH4]+	C59H100O6	757030	1335600	874520	5015000	4451300	6793700	1029600	2590700	3237600	9153700	4341600	5563900	8841300	5451800	18855000	5248000	5964600	6057800	C00422	HMDB0044135	9544886	LMGL03010925	-	-	-	ko00561,ko01100,ko04714,ko04923,ko04931,ko04975,ko04977,ko04979,ko05417
LIPID-P-1181	TG(18:0_18:1_22:6)	GL	TG	950.818	932.783	[M+NH4]+	C61H104O6	162540	356730	185640	876860	884920	1643300	199030	690310	778760	2328600	1335700	1581800	2041300	1538100	5804900	1545000	1518000	1579000	C00422	HMDB0044936	9545272	LMGL03011311	-	-	-	ko00561,ko01100,ko04714,ko04923,ko04931,ko04975,ko04977,ko04979,ko05417
LIPID-P-1182	TG(18:1_18:1_22:5)	GL	TG	950.818	932.783	[M+NH4]+	C61H104O6	863460	559840	332560	2010900	2267800	4276000	453820	1641800	1669600	2976200	2323600	2830400	4135100	2469900	8366500	2987300	2954200	2484900	C00422	HMDB0010468	9545266	LMGL03011305	-	-	-	ko00561,ko01100,ko04714,ko04923,ko04931,ko04975,ko04977,ko04979,ko05417
LIPID-P-1183	TG(18:1_18:2_22:4)	GL	TG	950.818	932.783	[M+NH4]+	C61H104O6	84147	102000	77926	195920	583560	513910	58568	483140	290040	314510	464590	334040	397430	381260	1033600	424810	474560	487510	C00422	HMDB0049399	9545259	LMGL03011298	-	-	-	ko00561,ko01100,ko04714,ko04923,ko04931,ko04975,ko04977,ko04979,ko05417
LIPID-P-1184	TG(16:0_20:2_22:5)	GL	TG	950.818	932.783	[M+NH4]+	C61H104O6	119680	63661	9	144920	248030	307190	65230	207520	238310	805270	329570	396880	690770	357830	1326500	418030	408600	524610	C00422	HMDB0044325	9545260	LMGL03011299	-	-	-	ko00561,ko01100,ko04714,ko04923,ko04931,ko04975,ko04977,ko04979,ko05417
LIPID-P-1188	TG(18:0_18:1_24:6)	GL	TG	978.844	960.815	[M+NH4]+	C63H108O6	34764	9	9	95598	113850	145890	9	111740	202910	550720	258770	280140	398070	250290	841750	255860	231380	233440	C00422	-	-	-	-	-	-	ko00561,ko01100,ko04714,ko04923,ko04931,ko04975,ko04977,ko04979,ko05417
LIPID-P-1190	TG(16:0_22:1_22:6)	GL	TG	978.85	960.815	[M+NH4]+	C63H108O6	9	9	9	105440	121300	114390	9	113920	145700	513050	251950	261830	340770	222230	858790	227930	216040	193630	C00422	HMDB0044219	9545791	LMGL03011830	-	-	-	ko00561,ko01100,ko04714,ko04923,ko04931,ko04975,ko04977,ko04979,ko05417
LIPID-P-1192	TG(18:1_22:1_22:5)	GL	TG	1006.88	988.846	[M+NH4]+	C65H112O6	9	9	9	159690	136000	217550	9	120790	130720	326690	264670	217480	272260	145980	596780	166990	185330	165580	C00422	HMDB0049358	131760155	LMGL03012135	-	-	-	ko00561,ko01100,ko04714,ko04923,ko04931,ko04975,ko04977,ko04979,ko05417
LIPID-P-1196	TG(18:2_18:3_18:3)	GL	TG	892.739	874.705	[M+NH4]+	C57H94O6	577510	988320	504770	581030	3593000	1998100	65600	5079700	718700	531590	3278200	1608600	875060	1409500	10110000	2135300	2312900	2350800	C00422	HMDB0052637	9544434	LMGL03010471	-	-	-	ko00561,ko01100,ko04714,ko04923,ko04931,ko04975,ko04977,ko04979,ko05417
LIPID-P-1197	TG(16:1_16:1_22:6)	GL	TG	892.725	874.705	[M+NH4]+	C57H94O6	23938	64473	38470	252930	204590	348960	32736	214030	233670	502340	310430	261410	352670	368170	1363900	377190	327610	369410	C00422	HMDB0048609	9544611	LMGL03010649	-	-	-	ko00561,ko01100,ko04714,ko04923,ko04931,ko04975,ko04977,ko04979,ko05417
LIPID-P-1200	TG(16:0_18:2_22:6)	GL	TG	920.766	902.736	[M+NH4]+	C59H98O6	515080	822540	618510	2371900	3065500	4245300	444160	2211800	2379900	5060200	3106100	3433400	5048900	3592900	12699000	3744900	3900400	3724800	C00422	HMDB0044275	9544960	LMGL03010999	-	-	-	ko00561,ko01100,ko04714,ko04923,ko04931,ko04975,ko04977,ko04979,ko05417
LIPID-P-1201	TG(16:1_18:1_22:6)	GL	TG	920.766	902.736	[M+NH4]+	C59H98O6	70925	110360	50448	356450	301090	637820	9	275370	191760	333500	307470	406490	388640	312990	1034200	368290	330980	373670	C00422	HMDB0048631	9544961	LMGL03011000	-	-	-	ko00561,ko01100,ko04714,ko04923,ko04931,ko04975,ko04977,ko04979,ko05417
LIPID-P-1202	TG(16:1_16:1_24:6)	GL	TG	920.766	902.736	[M+NH4]+	C59H98O6	78482	208750	124440	519780	607180	944710	97272	498390	522370	1022400	605220	690940	891410	682610	2772900	762530	831730	803840	C00422	-	-	-	-	-	-	ko00561,ko01100,ko04714,ko04923,ko04931,ko04975,ko04977,ko04979,ko05417
LIPID-P-1203	TG(17:0_18:2_22:6)	GL	TG	934.786	916.752	[M+NH4]+	C60H100O6	46166	114720	61552	148310	194700	291120	27652	119700	127730	378680	211030	219440	297560	214730	726180	198490	270010	241290	C00422	-	9545114	LMGL03011153	-	-	-	ko00561,ko01100,ko04714,ko04923,ko04931,ko04975,ko04977,ko04979,ko05417
LIPID-P-1204	TG(18:1_18:2_22:5)	GL	TG	948.798	930.768	[M+NH4]+	C61H102O6	794250	879160	460140	2372800	3389000	4527300	362010	2483200	1821600	2981500	2577500	3741900	4601400	2582000	8570000	2830900	3194100	2964600	C00422	HMDB0049400	9545343	LMGL03011382	-	-	-	ko00561,ko01100,ko04714,ko04923,ko04931,ko04975,ko04977,ko04979,ko05417
LIPID-P-1205	TG(18:1_18:1_22:6)	GL	TG	948.797	930.768	[M+NH4]+	C61H102O6	395830	607230	299110	1643800	2071900	3314100	249740	1560600	1128800	1790900	1493600	1680000	2125900	1486300	4738700	1469700	1909700	1724700	C00422	HMDB0010465	9545350	LMGL03011389	-	-	-	ko00561,ko01100,ko04714,ko04923,ko04931,ko04975,ko04977,ko04979,ko05417
LIPID-P-1206	TG(18:0_18:2_22:6)	GL	TG	948.801	930.768	[M+NH4]+	C61H102O6	648420	1042800	552560	3184100	2801900	5232700	537140	2143100	2056300	4735700	2944700	2747500	4725000	3046000	10229000	3397100	3442600	3259200	C00422	HMDB0045098	9545349	LMGL03011388	-	-	-	ko00561,ko01100,ko04714,ko04923,ko04931,ko04975,ko04977,ko04979,ko05417
LIPID-P-1207	TG(18:2_18:2_22:4)	GL	TG	948.801	930.768	[M+NH4]+	C61H102O6	37007	72438	56306	85457	270520	206610	9	296540	129380	141780	177620	171240	171620	143770	489080	160370	217310	207030	C00422	HMDB0010494	9545336	LMGL03011375	-	-	-	ko00561,ko01100,ko04714,ko04923,ko04931,ko04975,ko04977,ko04979,ko05417
LIPID-P-1208	TG(17:1_17:1_24:6)	GL	TG	948.801	930.768	[M+NH4]+	C61H102O6	9	72120	9	184900	177280	322220	9	183430	158850	480530	239070	341870	456040	357610	1229200	293420	294250	303840	C00422	-	-	-	-	-	-	ko00561,ko01100,ko04714,ko04923,ko04931,ko04975,ko04977,ko04979,ko05417
LIPID-P-1209	TG(18:1_20:1_22:6)	GL	TG	976.833	958.799	[M+NH4]+	C63H106O6	69763	58335	9	243440	253650	457950	9	216400	208490	772770	331070	255860	528680	384730	1245000	360650	426630	379950	C00422	HMDB0049322	9545727	LMGL03011766	-	-	-	ko00561,ko01100,ko04714,ko04923,ko04931,ko04975,ko04977,ko04979,ko05417
LIPID-P-1210	TG(18:1_20:3_22:4)	GL	TG	976.83	958.799	[M+NH4]+	C63H106O6	88722	9	9	237320	240790	299190	9	238700	143240	336460	224400	192400	357400	173260	802680	175360	275080	258670	C00422	HMDB0049336	9545707	LMGL03011746	-	-	-	ko00561,ko01100,ko04714,ko04923,ko04931,ko04975,ko04977,ko04979,ko05417
LIPID-P-1212	TG(18:2_18:3_18:4)	GL	TG	890.726	872.689	[M+NH4]+	C57H92O6	513610	1205800	487440	413300	1970300	1466500	9	2004700	371320	425660	2319000	1245000	588240	661840	6315500	1394800	1150300	1334100	C00422	HMDB0052645	56940071	LMGL03016289	-	-	-	ko00561,ko01100,ko04714,ko04923,ko04931,ko04975,ko04977,ko04979,ko05417
LIPID-P-1213	TG(16:0_18:4_20:5)	GL	TG	890.718	872.689	[M+NH4]+	C57H92O6	39262	42700	9	122100	316460	281400	28341	359620	150990	66964	202090	204630	145490	300340	625400	179960	171060	184630	C00422	HMDB0044525	56939545	LMGL03015763	-	-	-	ko00561,ko01100,ko04714,ko04923,ko04931,ko04975,ko04977,ko04979,ko05417
LIPID-P-1215	TG(16:1_18:2_22:6)	GL	TG	918.755	900.721	[M+NH4]+	C59H96O6	138190	277730	190920	716340	856860	893020	78529	614120	521230	854170	744640	691030	956030	714920	3030100	735150	780460	836620	C00422	HMDB0048763	9545036	LMGL03011075	-	-	-	ko00561,ko01100,ko04714,ko04923,ko04931,ko04975,ko04977,ko04979,ko05417
LIPID-P-1216	TG(18:2_18:3_20:4)	GL	TG	918.755	900.721	[M+NH4]+	C59H96O6	285890	430870	193380	944020	1861800	1851000	102170	1748600	778160	544580	1120300	1358600	803850	859260	4436500	1047800	999270	1144100	C00422	HMDB0005448	9544831	LMGL03010876	-	-	-	ko00561,ko01100,ko04714,ko04923,ko04931,ko04975,ko04977,ko04979,ko05417
LIPID-P-1217	TG(18:1_18:2_22:6)	GL	TG	946.788	928.752	[M+NH4]+	C61H100O6	589410	920650	558270	1937500	2895700	3099800	333710	2419800	1922400	2955900	2730200	2549400	3455600	2376400	8953000	2554100	2932100	2656100	C00422	HMDB0049406	9545428	LMGL03011467	-	-	-	ko00561,ko01100,ko04714,ko04923,ko04931,ko04975,ko04977,ko04979,ko05417
LIPID-P-1218	TG(18:2_20:3_20:4)	GL	TG	946.786	928.752	[M+NH4]+	C61H100O6	347630	444740	248780	2051300	2174900	3113300	248720	1328300	1495400	1573900	1484400	2797800	2282000	1853700	6016200	1818200	2128700	1997000	C00422	HMDB0052580	9545201	LMGL03011240	-	-	-	ko00561,ko01100,ko04714,ko04923,ko04931,ko04975,ko04977,ko04979,ko05417
LIPID-P-1219	TG(16:0_20:4_22:5)	GL	TG	946.786	928.752	[M+NH4]+	C61H100O6	274680	353930	198710	377720	1066800	1133600	110820	817760	561120	533590	596650	797190	923200	644460	2194400	777820	963150	973270	C00422	HMDB0044381	9545414	LMGL03011453	-	-	-	ko00561,ko01100,ko04714,ko04923,ko04931,ko04975,ko04977,ko04979,ko05417
LIPID-P-1220	TG(20:1_18:2_22:6)	GL	TG	974.817	956.783	[M+NH4]+	C63H104O6	70724	134120	65091	319570	303460	669420	64643	262520	288330	698310	465040	389440	666700	365080	1646400	502760	480600	539430	C00422	HMDB0050602	131761343	-	-	-	-	ko00561,ko01100,ko04714,ko04923,ko04931,ko04975,ko04977,ko04979,ko05417
LIPID-P-1223	TG(18:2_18:3_20:5)	GL	TG	916.739	898.705	[M+NH4]+	C59H94O6	73519	162770	63723	76354	333080	176180	9	247740	80882	42976	269350	116950	70011	88419	759790	175930	139840	189070	C00422	HMDB0010508	53480555	LMGL03010954	-	-	-	ko00561,ko01100,ko04714,ko04923,ko04931,ko04975,ko04977,ko04979,ko05417
LIPID-P-1224	TG(16:1_20:4_20:5)	GL	TG	916.739	898.705	[M+NH4]+	C59H94O6	48435	56572	43981	68459	212130	111360	9	174960	9	35970	98277	123080	53547	64532	393610	96177	94966	111530	C00422	HMDB0048849	9544909	LMGL03010948	-	-	-	ko00561,ko01100,ko04714,ko04923,ko04931,ko04975,ko04977,ko04979,ko05417
LIPID-P-1226	TG(18:2_18:2_22:6)	GL	TG	944.77	926.736	[M+NH4]+	C61H98O6	158880	355530	172350	370060	923460	798350	47793	728590	521760	643850	746820	433820	689650	630950	2763500	744980	642810	875040	C00422	HMDB0010496	9545505	LMGL03011544	-	-	-	ko00561,ko01100,ko04714,ko04923,ko04931,ko04975,ko04977,ko04979,ko05417
LIPID-P-1227	TG(18:2_20:4_20:4)	GL	TG	944.771	926.736	[M+NH4]+	C61H98O6	48355	73640	87751	207110	380550	371520	37769	346610	253760	243640	282630	322540	254530	262910	1189500	312630	368120	373040	C00422	HMDB0005476	9545277	LMGL03011316	-	-	-	ko00561,ko01100,ko04714,ko04923,ko04931,ko04975,ko04977,ko04979,ko05417
LIPID-P-1229	TG(16:0_20:4_22:6)	GL	TG	944.771	926.736	[M+NH4]+	C61H98O6	9	24147	13007	115710	78266	111280	20675	16511	65782	165000	60905	157820	151170	116570	483910	101510	115360	108500	C00422	HMDB0044387	9545497	LMGL03011537	-	-	-	ko00561,ko01100,ko04714,ko04923,ko04931,ko04975,ko04977,ko04979,ko05417
LIPID-P-1230	TG(18:0_20:4_22:6)	GL	TG	972.802	954.768	[M+NH4]+	C63H102O6	98173	145470	63392	289510	339350	590140	57842	233120	276710	702680	410250	440270	563600	327080	1164000	347110	478490	491730	C00422	HMDB0045206	9545865	LMGL03011904	-	-	-	ko00561,ko01100,ko04714,ko04923,ko04931,ko04975,ko04977,ko04979,ko05417
LIPID-P-1231	TG(18:1_20:3_22:6)	GL	TG	972.802	954.768	[M+NH4]+	C63H102O6	9	40267	9	83323	93387	290890	9	9	100250	171660	9	175380	171150	147610	363340	102610	153820	184710	C00422	HMDB0049343	9545866	LMGL03011905	-	-	-	ko00561,ko01100,ko04714,ko04923,ko04931,ko04975,ko04977,ko04979,ko05417
LIPID-P-1233	TG(18:2_18:3_22:6)	GL	TG	942.755	924.721	[M+NH4]+	C61H96O6	74494	150460	69566	391050	293170	331980	9	310280	168340	249400	332840	253300	293560	189160	1194500	292900	266840	360160	C00422	HMDB0052649	9545581	LMGL03011620	-	-	-	ko00561,ko01100,ko04714,ko04923,ko04931,ko04975,ko04977,ko04979,ko05417
LIPID-P-1235	TG(16:0_22:5_22:6)	GL	TG	970.785	952.752	[M+NH4]+	C63H100O6	57855	9	9	9	119210	140200	28525	9	44941	84953	73319	137010	134940	75298	307580	159490	128930	149280	C00422	HMDB0044471	9546047	LMGL03012086	-	-	-	ko00561,ko01100,ko04714,ko04923,ko04931,ko04975,ko04977,ko04979,ko05417
LIPID-P-1236	TG(18:1_20:4_22:6)	GL	TG	970.782	952.752	[M+NH4]+	C63H100O6	110880	148790	50800	501770	385910	660540	9	315800	358070	550000	504830	540670	744590	455660	1704400	436340	436040	458880	C00422	HMDB0049490	9545931	LMGL03011970	-	-	-	ko00561,ko01100,ko04714,ko04923,ko04931,ko04975,ko04977,ko04979,ko05417
LIPID-P-1240	TG(16:0_22:6_22:6)	GL	TG	968.771	950.736	[M+NH4]+	C63H98O6	35190	71415	26075	163120	134470	221380	9	99715	89903	156160	162070	136120	175370	74591	488880	90935	122750	129720	C00422	HMDB0044639	9546103	LMGL03012142	-	-	-	ko00561,ko01100,ko04714,ko04923,ko04931,ko04975,ko04977,ko04979,ko05417
LIPID-P-1242	TG(18:1_22:5_22:6)	GL	TG	996.802	978.768	[M+NH4]+	C65H102O6	9	9	9	100070	9	119110	9	9	52505	200780	99840	175280	259110	96685	502050	129450	164140	178540	C00422	HMDB0050259	9546325	LMGL03012366	-	-	-	ko00561,ko01100,ko04714,ko04923,ko04931,ko04975,ko04977,ko04979,ko05417
LIPID-P-1244	TG(18:2_22:5_22:6)	GL	TG	994.786	976.752	[M+NH4]+	C65H100O6	34668	112590	9	438190	80023	114590	27863	85903	125470	363730	210940	161780	267930	206890	953020	214230	313850	293140	C00422	HMDB0052739	9546359	LMGL03012400	-	-	-	ko00561,ko01100,ko04714,ko04923,ko04931,ko04975,ko04977,ko04979,ko05417
LIPID-P-1268	MG(18:3)	GL	MG	370.31	352.261	[M+NH4]+	C21H36O4	8536.2	13837	9822.7	6224.6	23571	20079	3784.9	6565.2	9	9	6352.5	9	3131.9	4706.5	8060.2	12005	7866.7	8055.4	C01885	-	53480978	-	-	-	-	ko00561,ko01100,ko04714,ko04923,ko04975,ko04977
LIPID-P-1269	MG(20:3)	GL	MG	398.34	380.293	[M+NH4]+	C23H40O4	6557	10320	9711	10945	21570	21112	6712.9	4665.8	4490	5971.2	7016.7	6240.5	5998.5	6614.4	10553	12395	14361	7907.6	C01885	-	-	-	-	-	-	ko00561,ko01100,ko04714,ko04923,ko04975,ko04977
LIPID-P-1271	MG(20:4)	GL	MG	396.34	378.277	[M+NH4]+	C23H38O4	4964.2	9041.1	6839.5	25417	73049	15226	7149.8	6908.3	4814	6782.1	7176.1	9187.3	6046.5	5204.3	8959.8	14251	15234	12053	C01885	HMDB0004666	5282280	LMGL01010023	-	52392	-	ko00561,ko01100,ko04714,ko04923,ko04975,ko04977
LIPID-P-1279	SPH(d17:1)	SP	SPH	286.282	285.267	[M+H]+	C17H35NO2	93735	96259	58115	89119	53344	53320	86448	83122	102980	57554	55117	22211	81200	53748	86007	81498	70301	91760	-	-	5283557	LMSP01040002	-	-	-	--
LIPID-P-1280	SPH(d19:1)	SP	SPH	314.307	313.298	[M+H]+	C19H39NO2	364410	346750	230410	290300	182790	220470	363730	227510	307830	122260	154410	62426	208920	138760	222520	215490	248970	206640	-	-	-	-	-	-	-	--
LIPID-P-1284	Carnitine C22:0	FA	CAR	484.437	483.429	[M+H]+	C29H57NO4	3499.8	9	6464.9	3956.2	3006.2	11864	9	6849.2	9863.8	32750	6522.6	26768	10959	4696	6691.6	8427.5	10038	9802.2	C02301	-	71464577	LMFA07070089	-	-	-	ko04714
LIPID-P-1302	Carnitine C20:4	FA	CAR	448.343	447.335	[M+H]+	C27H45NO4	12161	17286	22632	30079	52275	27653	22592	15554	34800	52114	40693	50422	31435	28182	45339	34896	34619	28836	C02301	-	71464486	LMFA07070088	-	-	-	ko04714
LIPID-P-1306	Carnitine C24:5	FA	CAR	502.39	501.382	[M+H]+	C31H51NO4	10371	8106.5	13791	8773	11397	10346	11477	12241	9305.1	11097	8846	9640.4	12388	9003.4	13892	11449	11140	11194	C02301	-	-	-	-	-	-	ko04714
LIPID-P-1307	Carnitine C22:6	FA	CAR	472.343	471.335	[M+H]+	C29H45NO4	3497.7	3270.3	6619	5332.7	13850	5696	9	2979.3	5516	13238	9633.8	8864.8	9	9	7926.8	7234.7	5443.6	8329.2	C02301	-	53477842	LMFA07070055	-	-	-	ko04714
LIPID-P-1331	PE(P-18:0_18:2)	GP	PE-P	728.559	727.552	[M+H]+	C41H78NO7P	45226	54849	57480	49512	38165	87728	55501	55260	42708	73668	86697	72428	73160	45326	47709	72413	66360	55710	C00350	HMDB0011376	52925079	LMGP02030046	-	90483	-	ko00563,ko00564,ko01100,ko04136,ko04140,ko04723,ko05130,ko05167
LIPID-P-1340	PE(P-16:0_20:3)	GP	PE-P	726.544	725.536	[M+H]+	C41H76NO7P	242180	285240	248010	144150	100320	388730	222350	197970	223380	275760	314890	177600	254600	198170	280410	332570	211790	214660	C00350	HMDB0011351	52925060	LMGP02030027	-	90474	-	ko00563,ko00564,ko01100,ko04136,ko04140,ko04723,ko05130,ko05167
LIPID-P-1341	PE(P-18:2_18:1)	GP	PE-P	726.544	725.536	[M+H]+	C41H76NO7P	67630	67630	93438	49087	63250	103520	51062	76890	103440	111190	128430	98097	78937	68995	103600	95218	105420	90717	C00350	-	-	-	-	-	-	ko00563,ko00564,ko01100,ko04136,ko04140,ko04723,ko05130,ko05167
LIPID-P-1343	PE(P-16:1_22:2)	GP	PE-P	754.575	753.567	[M+H]+	C43H80NO7P	70014	109050	127190	51106	58290	146850	70182	86626	87305	175900	134840	131550	122190	102840	185050	127030	115910	111380	C00350	-	-	-	-	-	-	ko00563,ko00564,ko01100,ko04136,ko04140,ko04723,ko05130,ko05167
LIPID-P-1353	PE(P-18:2_18:2)	GP	PE-P	724.528	723.52	[M+H]+	C41H74NO7P	55290	106620	96345	43664	44894	93937	66496	64836	101420	81962	86120	50795	62350	50581	75337	70814	74554	93049	C00350	-	-	-	-	-	-	ko00563,ko00564,ko01100,ko04136,ko04140,ko04723,ko05130,ko05167
LIPID-P-1355	PE(P-16:0_22:4)	GP	PE-P	752.559	751.552	[M+H]+	C43H78NO7P	812510	883290	1268500	558930	385170	1199700	652080	745100	885210	1527000	1253200	1062900	961120	896320	1390100	939080	927360	1002700	C00350	-	52925066	LMGP02030033	-	-	-	ko00563,ko00564,ko01100,ko04136,ko04140,ko04723,ko05130,ko05167
LIPID-P-1357	PE(P-18:1_20:3)	GP	PE-P	752.559	751.552	[M+H]+	C43H78NO7P	82668	116560	93104	80657	49371	169430	49083	95770	141130	111780	155390	116560	120890	94937	161720	86428	123540	104150	C00350	-	-	-	-	-	-	ko00563,ko00564,ko01100,ko04136,ko04140,ko04723,ko05130,ko05167
LIPID-P-1359	PE(P-18:2_20:2)	GP	PE-P	752.559	751.552	[M+H]+	C43H78NO7P	135120	127420	159680	59517	51111	119780	111490	74677	84555	112870	124340	90982	125440	90129	123960	94833	115590	127720	C00350	-	-	-	-	-	-	ko00563,ko00564,ko01100,ko04136,ko04140,ko04723,ko05130,ko05167
LIPID-P-1374	PE(P-16:0_22:5)	GP	PE-P	750.544	749.536	[M+H]+	C43H76NO7P	1864000	2140700	2381100	1114100	711750	2154200	1525400	1298200	1693300	1862000	1722700	1801900	1200800	1187400	1306500	1550900	1636500	1670700	C00350	-	-	-	-	-	-	ko00563,ko00564,ko01100,ko04136,ko04140,ko04723,ko05130,ko05167
LIPID-P-1375	PE(P-18:0_20:5)	GP	PE-P	750.544	749.536	[M+H]+	C43H76NO7P	120420	152070	185660	109160	66682	191560	103050	132520	148180	227610	181680	162310	97301	90140	135410	158160	170070	148510	C00350	HMDB0011387	52925089	LMGP02030056	-	-	-	ko00563,ko00564,ko01100,ko04136,ko04140,ko04723,ko05130,ko05167
LIPID-P-1377	PE(P-18:1_22:4)	GP	PE-P	778.575	777.567	[M+H]+	C45H80NO7P	390190	552340	638250	349830	208600	616310	375690	520110	561260	900510	730970	588460	588550	478200	691930	574920	579750	563300	C00350	-	-	-	-	-	-	ko00563,ko00564,ko01100,ko04136,ko04140,ko04723,ko05130,ko05167
LIPID-P-1386	PE(P-14:0_22:6)	GP	PE-P	720.497	719.489	[M+H]+	C41H70NO7P	185880	216800	154800	125280	60353	196330	108530	124740	121060	215860	129790	141510	152350	110770	166900	156460	144220	171950	C00350	-	-	-	-	-	-	ko00563,ko00564,ko01100,ko04136,ko04140,ko04723,ko05130,ko05167
LIPID-P-1387	PE(P-18:1_20:5)	GP	PE-P	748.528	747.52	[M+H]+	C43H74NO7P	162940	236490	150380	96212	59487	198290	107740	126590	180940	197210	138060	97327	63420	64697	89010	112120	123310	145530	C00350	-	-	-	-	-	-	ko00563,ko00564,ko01100,ko04136,ko04140,ko04723,ko05130,ko05167
LIPID-P-1388	PE(P-18:2_20:4)	GP	PE-P	748.528	747.52	[M+H]+	C43H74NO7P	832590	1054000	1227400	496830	373530	1028400	700660	855990	1084300	1243600	1027300	653870	770480	713640	983550	903110	950760	942070	C00350	-	-	-	-	-	-	ko00563,ko00564,ko01100,ko04136,ko04140,ko04723,ko05130,ko05167
LIPID-P-1389	PE(P-17:0_22:6)	GP	PE-P	762.544	761.536	[M+H]+	C44H76NO7P	483760	587190	354570	320650	159740	457810	316830	322730	256550	391290	336180	229890	312960	246750	233700	373190	417740	267710	C00350	-	-	-	-	-	-	ko00563,ko00564,ko01100,ko04136,ko04140,ko04723,ko05130,ko05167
LIPID-P-1390	PE(P-18:1_22:5)	GP	PE-P	776.559	775.552	[M+H]+	C45H78NO7P	374280	489750	387840	254550	55590	331470	202580	355580	296460	296290	335130	236070	145430	143470	152570	324790	286650	291940	C00350	-	-	-	-	-	-	ko00563,ko00564,ko01100,ko04136,ko04140,ko04723,ko05130,ko05167
LIPID-P-1391	PE(P-16:0_24:6)	GP	PE-P	776.559	775.552	[M+H]+	C45H78NO7P	61702	67684	62293	46438	19313	62780	34680	48211	44844	45519	57789	64165	42146	42491	39737	43559	36093	50503	C00350	-	-	-	-	-	-	ko00563,ko00564,ko01100,ko04136,ko04140,ko04723,ko05130,ko05167
LIPID-P-1396	PE(P-18:2_20:5)	GP	PE-P	746.512	745.505	[M+H]+	C43H72NO7P	65076	54579	89533	38909	24187	77597	33857	43811	78103	79910	57957	43429	29229	26636	32878	86778	51331	44665	C00350	-	-	-	-	-	-	ko00563,ko00564,ko01100,ko04136,ko04140,ko04723,ko05130,ko05167
LIPID-P-1397	PE(P-18:3_20:4)	GP	PE-P	746.512	745.505	[M+H]+	C43H72NO7P	93882	105600	122280	65373	34088	118680	67853	91510	140320	145990	107960	122610	84838	85661	133460	88339	119380	89228	C00350	-	-	-	-	-	-	ko00563,ko00564,ko01100,ko04136,ko04140,ko04723,ko05130,ko05167
LIPID-P-1398	PE(P-18:2_22:5)	GP	PE-P	774.544	773.536	[M+H]+	C45H76NO7P	416670	526150	599900	265060	198090	412990	347270	399290	507930	437690	424760	285590	245590	307850	376940	383670	458480	393140	C00350	-	-	-	-	-	-	ko00563,ko00564,ko01100,ko04136,ko04140,ko04723,ko05130,ko05167
LIPID-P-1399	PE(P-20:3_20:4)	GP	PE-P	774.544	773.536	[M+H]+	C45H76NO7P	43916	39031	55541	42746	23155	72191	48261	55214	65649	77446	37685	45791	52618	43670	74528	70738	46456	54141	C00350	-	-	-	-	-	-	ko00563,ko00564,ko01100,ko04136,ko04140,ko04723,ko05130,ko05167
LIPID-P-1405	PE(P-18:2_22:6)	GP	PE-P	772.528	771.52	[M+H]+	C45H74NO7P	1174800	1615500	1741700	749970	516190	1110500	1018900	1329300	1561500	1374600	1319400	971100	972750	897900	1051800	1245200	1286600	1217700	C00350	-	-	-	-	-	-	ko00563,ko00564,ko01100,ko04136,ko04140,ko04723,ko05130,ko05167
LIPID-P-1407	PE(P-20:2_22:6)	GP	PE-P	800.559	799.552	[M+H]+	C47H78NO7P	136190	188670	170560	103800	70922	126130	138540	134040	209940	181520	141920	118190	136030	120760	137640	141000	122120	136320	C00350	-	-	-	-	-	-	ko00563,ko00564,ko01100,ko04136,ko04140,ko04723,ko05130,ko05167
LIPID-P-1409	PE(P-18:3_22:6)	GP	PE-P	770.512	769.505	[M+H]+	C45H72NO7P	143500	234660	188160	80498	40034	116990	89652	97275	131800	158590	121550	122080	112220	111310	139900	101690	118250	146310	C00350	-	-	-	-	-	-	ko00563,ko00564,ko01100,ko04136,ko04140,ko04723,ko05130,ko05167
LIPID-P-1410	PE(P-20:3_22:6)	GP	PE-P	798.544	797.536	[M+H]+	C47H76NO7P	47171	72905	81282	32678	39318	67977	9	58756	55370	77298	27951	41932	38842	31133	41891	36186	45660	61475	C00350	-	-	-	-	-	-	ko00563,ko00564,ko01100,ko04136,ko04140,ko04723,ko05130,ko05167
LIPID-P-1426	DG(18:0_20:1)	GL	DG	668.619	650.585	[M+NH4]+	C41H78O5	40748	46067	28446	49475	126060	204590	71245	41842	47175	46842	75480	47575	91705	88851	96877	81113	79604	82370	C00641	HMDB0007166	9543748	LMGL02010082	-	88516	4392	ko00561,ko00562,ko00564,ko01100,ko04070,ko04730
LIPID-P-1428	DG(22:0_18:1)	GL	DG	696.651	678.616	[M+NH4]+	C43H82O5	11264	27378	12489	25789	73427	80622	19245	24946	27737	24739	28548	14846	32696	9	19029	42354	34741	30419	C00641	HMDB0007231	9543821	LMGL02010156	-	-	-	ko00561,ko00562,ko00564,ko01100,ko04070,ko04730
LIPID-P-1439	DG(15:0_18:2)	GL	DG	596.525	578.491	[M+NH4]+	C36H66O5	24301	27635	72859	44052	120010	71937	32520	67423	44555	61954	56888	49903	66536	44471	109220	38091	57504	83085	C00641	HMDB0007074	14275369	LMGL02010433	-	-	-	ko00561,ko00562,ko00564,ko01100,ko04070,ko04730
LIPID-P-1443	DG(20:0_18:2)	GL	DG	666.604	648.569	[M+NH4]+	C41H76O5	21668	34620	25571	42196	173590	68934	24749	57600	40522	37749	31253	39557	35322	22674	40565	54417	71795	45789	C00641	HMDB0007252	9543755	LMGL02010089	-	86985	-	ko00561,ko00562,ko00564,ko01100,ko04070,ko04730
LIPID-P-1445	DG(22:0_18:2)	GL	DG	694.635	676.601	[M+NH4]+	C43H80O5	18090	9	15232	9	57830	31244	14501	25788	19424	13359	26723	5653.2	14170	12116	22740	16070	19899	29475	C00641	HMDB0007260	9543833	LMGL02010168	-	-	-	ko00561,ko00562,ko00564,ko01100,ko04070,ko04730
LIPID-P-1458	DG(16:2_18:2)	GL	DG	606.51	588.475	[M+NH4]+	C37H64O5	24553	13463	27824	115360	77354	106420	22428	74678	33532	55402	77802	94357	86920	57267	130650	65462	71437	83255	C00641	-	-	-	-	-	-	ko00561,ko00562,ko00564,ko01100,ko04070,ko04730
LIPID-P-1459	DG(18:2_20:2)	GL	DG	662.572	644.538	[M+NH4]+	C41H72O5	69992	52144	80620	108460	388090	269070	87097	139230	137100	201330	161210	153250	206430	155160	304640	178090	167780	152010	C00641	HMDB0007254	9543775	LMGL02010109	-	89193	-	ko00561,ko00562,ko00564,ko01100,ko04070,ko04730
LIPID-P-1472	DG(18:3_18:3)	GL	DG	630.51	612.475	[M+NH4]+	C39H64O5	26183	87430	99540	35115	376260	167600	10817	141800	32386	36712	109500	60875	45930	40262	176240	110570	104460	94608	C00641	HMDB0007308	9543745	LMGL02010079	-	-	-	ko00561,ko00562,ko00564,ko01100,ko04070,ko04730
LIPID-P-1490	DG(20:4_22:6)	GL	DG	706.541	688.507	[M+NH4]+	C45H68O5	90504	120210	82920	312550	326010	188170	78267	159630	219370	356430	321480	277070	404300	367830	696800	303280	265380	287260	C00641	HMDB0007527	9543946	LMGL02010281	-	-	-	ko00561,ko00562,ko00564,ko01100,ko04070,ko04730
LIPID-P-1534	LPE(19:0)	GP	LPE	496.34	495.332	[M+H]+	C24H50NO7P	17506	25986	34751	13690	6447.5	14858	13651	7848.3	5801.9	9083.7	10534	5257.6	16772	9548.3	18170	11388	10444	13107	-	-	52925147	LMGP02050028	-	-	-	--
LIPID-P-1539	Cer(t18:0/16:0)	SP	Cert	556.53	555.523	[M+H]+	C34H69NO4	31545	30723	9	36498	23524	31495	39439	9	9	40806	76031	51591	91827	44351	73922	48190	38701	44303	C00195	HMDB0010697	53480650	LMSP02030001	-	-	-	ko00600,ko01100,ko04071,ko04217,ko04722,ko04920,ko04931,ko04933,ko05140,ko05415
LIPID-P-1541	Cer(t18:0/22:0)	SP	Cert	640.53	639.617	[M+H]+	C40H81NO4	25439	25063	24321	38713	51692	35961	28543	28452	34704	33411	46577	33554	59112	39856	61585	39701	28400	33631	C00195	-	5322153	LMSP02030008	-	-	-	ko00600,ko01100,ko04071,ko04217,ko04722,ko04920,ko04931,ko04933,ko05140,ko05415
LIPID-P-1542	Cer(t18:0/24:0)	SP	Cert	668.656	667.648	[M+H]+	C42H85NO4	79227	131980	101870	78121	101660	85687	62022	90381	90115	64103	77992	74793	142320	95492	110910	95486	108040	95156	C00195	-	10462091	LMSP02030004	-	-	-	ko00600,ko01100,ko04071,ko04217,ko04722,ko04920,ko04931,ko04933,ko05140,ko05415
LIPID-P-1547	Cer(t18:0/24:1)	SP	Cert	666.64	665.632	[M+H]+	C42H83NO4	245620	333830	287860	150460	182080	159900	120080	100550	141830	133880	114530	130770	136820	99639	169990	186670	217740	182800	C00195	-	-	-	-	-	-	ko00600,ko01100,ko04071,ko04217,ko04722,ko04920,ko04931,ko04933,ko05140,ko05415
LIPID-P-1558	Cer(d18:1/23:0(2OH))	SP	Cer	652.624	651.617	[M+H]+	C41H81NO4	276970	364750	389320	292370	336800	251860	240320	307630	229270	398640	428780	354040	410640	315880	525660	324890	371500	354420	C00195	-	-	LMSP02010160	-	-	-	ko00600,ko01100,ko04071,ko04217,ko04722,ko04920,ko04931,ko04933,ko05140,ko05415
LIPID-P-1559	Cer(d18:1/24:0(2OH))	SP	Cer	666.64	665.632	[M+H]+	C42H83NO4	317660	439740	413370	279970	294550	211830	228990	233730	198120	344450	327960	335010	383120	221110	529610	336590	377530	331190	C00195	-	-	LMSP02010161	-	-	-	ko00600,ko01100,ko04071,ko04217,ko04722,ko04920,ko04931,ko04933,ko05140,ko05415
LIPID-P-1567	SM(d18:2/24:2)	SP	SM	809.669	808.646	[M+H]+	C47H89N2O6P	2755200	3970200	3559400	3541100	2889000	2700600	2070600	2404200	2682800	4424100	2785700	3342700	2130200	2266600	3222500	3141900	3129500	3166700	C00550	-	-	-	-	-	-	ko00600,ko01100,ko04071,ko04217
LIPID-P-1568	SM(d18:1/26:0)	SP	SM	843.7	842.724	[M+H]+	C49H99N2O6P	833470	1113500	984670	1156300	1157400	1045800	782160	809460	799170	1110000	979010	1214800	659620	540340	1015300	946980	986030	814100	C00550	-	44260136	LMSP03010026	-	-	-	ko00600,ko01100,ko04071,ko04217
LIPID-P-1577	BMP(22:5_22:6)	GP	BMP	886.559	868.525	[M+NH4]+	C50H77O10P	497200	537340	466640	244500	230640	341150	147590	170670	235650	141380	141380	272690	225980	188050	230600	247910	364010	272750	-	-	-	-	-	-	-	--
LIPID-P-1578	BMP(22:6_22:6)	GP	BMP	884.544	866.51	[M+NH4]+	C50H75O10P	106000	383960	274350	126230	166410	92799	34479	35961	56241	49409	52722	57334	96305	41617	159890	102350	104940	104430	-	-	-	-	-	-	-	--
LIPID-P-1594	BMP(18:1_22:5)	GP	BMP	840.575	822.541	[M+NH4]+	C46H79O10P	26686	20549	20256	32618	10738	19869	27296	20258	56263	9	37890	9120.4	39014	13236	9	23545	45447	30079	-	-	-	-	-	-	-	--
LIPID-P-1600	BMP(18:2_22:5)	GP	BMP	838.559	820.525	[M+NH4]+	C46H77O10P	49643	56574	30580	18495	29591	25400	48270	33068	30209	14474	25795	21430	44789	39804	24514	35002	41766	34549	-	-	-	-	-	-	-	--
LIPID-P-1627	SE(28:1_20:4)	ST	CASE	704.635	686.6	[M+NH4]+	C48H78O2	20284	9	9	43677	73862	79401	22692	46497	71693	95768	54256	62770	36418	37943	44413	64794	37531	42116	-	-	-	-	-	-	-	--
LIPID-P-1639	DG(O-19:0_16:0)	GL	DG-O	614.609	596.574	[M+NH4]+	C38H76O4	4007500	4155800	4493100	5653300	6905000	5903400	7033400	5763400	4710800	6913200	6096400	6639200	6706300	5691000	5737700	6315400	5793300	7090200	-	-	-	-	-	-	-	--
LIPID-P-1643	DG(O-21:0_16:0)	GL	DG-O	642.64	624.606	[M+NH4]+	C40H80O4	49180	92225	67773	73150	203290	261750	99833	93816	62875	61194	107450	114330	132460	91869	98744	119470	123810	127750	-	-	-	-	-	-	-	--
LIPID-P-1801	DGDG(16:0_16:3)	GL	DGDG	904.6	886.565	[M+NH4]+	C47H82O15	43518	53345	88494	39239	50687	33395	34277	56974	42541	52869	90507	73077	77758	79568	40871	83809	63191	80750	-	-	-	-	-	-	-	--
LIPID-P-1929	LPC(16:2)	GP	LPC	492.309	491.301	[M+H]+	C24H46NO7P	650060	686640	472920	1083900	957260	847060	721820	665530	406090	536770	1123500	599670	1648000	945970	1363100	953920	840570	840700	-	-	-	-	-	-	-	--
LIPID-P-1931	LPC(16:3)	GP	LPC	490.293	489.286	[M+H]+	C24H44NO7P	58326	38788	25473	133810	114850	77894	45656	41237	26480	22915	51437	27644	124600	69179	109110	65202	64858	83583	-	-	-	-	-	-	-	--
